# Supplementary material for: Ethyl 2-(5-phenyl-1,3,4-oxadiazol-2-ylsulfan­yl)acetate
Source: Acta Crystallogr Sect E Struct Rep Online. 2008 Mar 20;64(Pt 4):o736. doi: 10.1107/S1600536808007125 (PMC2961061; doi:10.1107/S1600536808007125)
Supplement: Supplementary file 1 [file e-64-0o736-sup1.cif]

##############################################################################
###                                                                        ###
###        Electronic paper (Acta Crystallographica Section E)             ###
###                                                                        ###
##############################################################################
#                                                                            #
# This CIF contains the data in a paper accepted for publication in Acta     #
# Crystallographica Section E. It conforms to the requirements of Notes      #
# for Authors for Section E, and has been peer reviewed under the auspices   #
# of the IUCr Commission on Journals.                                        #
#                                                                            #
# Full details of the Crystallographic Information File format               #
# are given in the paper "The Crystallographic Information File (CIF):       #
# a New Standard Archive File for Crystallography" by S. R. Hall, F. H.      #
# Allen and I. D. Brown [Acta Cryst. (1991), A47, 655-685].                  #
#                                                                            #
# The current version of the core CIF dictionary is obtainable from          #
# ftp://ftp.iucr.org/pub/cif_core.dic. The current version number is 2.4.    #
#                                                                            #
# Software is freely available for graphical display of the structure(s) in  #
# this CIF.  For information consult the CIF home page http://www.iucr.org/  #
# cif/home.html                                                              #
#                                                                            #
# This file may be used for bona fide research purposes within the           #
# scientific community so long as proper attribution is given to the journal # 
# article from which it was obtained.                                        #
#                                                                            #
##############################################################################
                                             
data_global
_audit_creation_method     SHELXL-97
_journal_date_recd_electronic     2008-03-07
_journal_date_accepted     2008-03-14
_journal_name_full     'Acta Crystallographica, Section E'
_journal_year     2008
_journal_volume     64
_journal_issue      4
_journal_page_first     o736
_journal_page_last     o736
_journal_paper_category     QO
_journal_coeditor_code     FB2092
_publ_contact_author
;
    'Zareef, Muhammad'
    Department of Chemistry
    Quaid-i-Azam University
    Islamabad 45320
    Pakistan
;
_publ_contact_author_email     mzareef71@yahoo.com
_publ_contact_author_fax     ' 92-51-921-9888 '
_publ_contact_author_phone     ' 92-51-921-9811 '
_publ_section_title
;
Ethyl 2-(5-phenyl-1,3,4-oxadiazol-2-ylsulfanyl)acetate
;
loop_
    _publ_author_name
    _publ_author_address
    'Zareef, Muhammad'
; Department of Chemistry
Quaid-i-Azam University
Islamabad 45320
Pakistan
;
    'Iqbal, Rashid'
; Department of Chemistry
Quaid-i-Azam University
Islamabad 45320
Pakistan
;
    'Arfan, Muhammad'
; Department of Chemistry
Quaid-i-Azam University
Islamabad 45320
Pakistan
;
    'Parvez, Masood'
; Department of Chemistry
The University of Calgary
2500 University Drive NW
Calgary
Alberta
Canada T2N 1N4
;
data_I
_chemical_name_systematic
;
Ethyl 2-(5-phenyl-1,3,4-oxadiazol-2-ylsulfanyl)acetate
;
_chemical_name_common
;
;
_chemical_formula_moiety     'C12 H12 N2 O3 S'
_chemical_formula_sum     'C12 H12 N2 O3 S'
_chemical_formula_iupac     'C12 H12 N2 O3 S'
_chemical_formula_weight     264.30
_chemical_melting_point     ?
_chemical_melting_point_gt     344
_chemical_melting_point_lt     345
_symmetry_cell_setting     'Monoclinic'
_symmetry_space_group_name_H-M     'P 21/c'
_symmetry_space_group_name_Hall     '-P 2ybc'
loop_
    _symmetry_equiv_pos_as_xyz
    'x, y, z'
    '-x, y+1/2, -z+1/2'
    '-x, -y, -z'
    'x, -y-1/2, z-1/2'
_cell_length_a     8.777(3)
_cell_length_b     11.008(5)
_cell_length_c     13.177(6)
_cell_angle_alpha     90.00
_cell_angle_beta     103.59(3)
_cell_angle_gamma     90.00
_cell_volume     1237.5(9)
_cell_formula_units_Z     4
_cell_measurement_reflns_used     5263
_cell_measurement_theta_min     3.7
_cell_measurement_theta_max     27.5
_cell_measurement_temperature     173(2)
_exptl_crystal_description     'prism'
_exptl_crystal_colour     'colourless'
_exptl_crystal_size_max     0.16
_exptl_crystal_size_mid     0.10
_exptl_crystal_size_min     0.08
_exptl_crystal_density_diffrn     1.419
_exptl_crystal_density_meas     ?
_exptl_crystal_density_method     'not measured'
_exptl_crystal_F_000     552
_exptl_absorpt_coefficient_mu     0.263
_exptl_absorpt_correction_type     'multi-scan'
_exptl_absorpt_process_details     '(SORTAV; Blessing, 1997)'
_exptl_absorpt_correction_T_min     0.959
_exptl_absorpt_correction_T_max     0.979
_diffrn_ambient_temperature     173(2)
_diffrn_radiation_type     MoK\a
_diffrn_radiation_wavelength     0.71073
_diffrn_radiation_source     'fine-focus sealed tube'
_diffrn_radiation_monochromator     graphite
_diffrn_measurement_device_type     'Nonius KappaCCD'
_diffrn_measurement_method     '\w and \f'
_diffrn_detector_area_resol_mean     ?
_diffrn_reflns_number     5263
_diffrn_reflns_av_R_equivalents     0.046
_diffrn_reflns_av_sigmaI/netI     0.064
_diffrn_reflns_theta_min     3.7
_diffrn_reflns_theta_max     27.5
_diffrn_reflns_theta_full     27.5
_diffrn_measured_fraction_theta_max     0.996
_diffrn_measured_fraction_theta_full     0.996
_diffrn_reflns_limit_h_min     -11
_diffrn_reflns_limit_h_max     11
_diffrn_reflns_limit_k_min     -13
_diffrn_reflns_limit_k_max     14
_diffrn_reflns_limit_l_min     -17
_diffrn_reflns_limit_l_max     17
_diffrn_standards_number     0
_diffrn_standards_interval_count     .
_diffrn_standards_interval_time     .
_diffrn_standards_decay_%     ?
_reflns_number_total     2820
_reflns_number_gt     1943
_reflns_threshold_expression     I>2\s(I)
_refine_ls_structure_factor_coef     Fsqd
_refine_ls_matrix_type     full
_refine_ls_R_factor_all     0.079
_refine_ls_R_factor_gt     0.045
_refine_ls_wR_factor_gt     0.103
_refine_ls_wR_factor_ref     0.117
_refine_ls_goodness_of_fit_ref     1.02
_refine_ls_restrained_S_all     1.02
_refine_ls_number_reflns     2820
_refine_ls_number_parameters     165
_refine_ls_number_restraints     0
_refine_ls_number_constraints     47
_refine_ls_hydrogen_treatment     constr
_refine_ls_weighting_scheme     calc
_refine_ls_weighting_details
             'calc w=1/[\s^2^(Fo^2^)+(0.058P)^2^+0.1P] where P=(Fo^2^+2Fc^2^)/3'
_atom_sites_solution_hydrogens     difmap
_atom_sites_solution_primary     direct
_atom_sites_solution_secondary     difmap
_refine_ls_shift/su_max     0.001
_refine_ls_shift/su_mean     0.000
_refine_diff_density_max     0.25
_refine_diff_density_min     -0.27
_refine_ls_extinction_method     'SHELXL97 (Sheldrick, 2008)'
_refine_ls_extinction_coef     0.021(3)
_refine_ls_extinction_expression
                                  'Fc^*^=kFc[1+0.001xFc^2^\l^3^/sin(2\q)]^-1/4^'
loop_
    _atom_type_symbol
    _atom_type_description
    _atom_type_scat_dispersion_real
    _atom_type_scat_dispersion_imag
    _atom_type_scat_source
    'C' 'C' 0.0033 0.0016
                         'International Tables Vol C Tables 4.2.6.8 and 6.1.1.4'
    'H' 'H' 0.0000 0.0000
                         'International Tables Vol C Tables 4.2.6.8 and 6.1.1.4'
    'N' 'N' 0.0061 0.0033
                         'International Tables Vol C Tables 4.2.6.8 and 6.1.1.4'
    'S' 'S' 0.1246 0.1234
                         'International Tables Vol C Tables 4.2.6.8 and 6.1.1.4'
    'O' 'O' 0.0106 0.0060
                         'International Tables Vol C Tables 4.2.6.8 and 6.1.1.4'
_computing_data_collection     'COLLECT (Hooft, 1998)'
_computing_cell_refinement     'DENZO (Otwinowski & Minor, 1997)'
_computing_data_reduction     'SCALEPACK (Otwinowski & Minor, 1997)'
_computing_structure_solution     'SAPI91 (Fan, 1991)'
_computing_structure_refinement     'SHELXL97 (Sheldrick, 2008)'
_computing_molecular_graphics     'ORTEP-3 for Windows (Farrugia, 1997)'
_computing_publication_material     'SHELXL97 (Sheldrick, 2008)'
loop_
    _atom_site_type_symbol
    _atom_site_label
    _atom_site_fract_x
    _atom_site_fract_y
    _atom_site_fract_z
    _atom_site_U_iso_or_equiv
    _atom_site_adp_type
    _atom_site_calc_flag
    _atom_site_refinement_flags
    _atom_site_occupancy
    _atom_site_disorder_assembly
    _atom_site_disorder_group
    S S1 0.76489(6) 0.36024(5) 0.69782(4) 0.0336(2) Uani d . 1 . .
    O O1 0.67313(14) 0.20172(11) 0.54296(10) 0.0264(3) Uani d . 1 . .
    O O2 0.86894(16) 0.19182(14) 0.88791(12) 0.0412(4) Uani d . 1 . .
    O O3 1.12555(15) 0.22664(13) 0.90282(11) 0.0354(4) Uani d . 1 . .
    N N1 0.87361(18) 0.07562(15) 0.55872(13) 0.0307(4) Uani d . 1 . .
    N N2 0.91309(18) 0.16477(15) 0.63754(13) 0.0319(4) Uani d . 1 . .
    C C1 0.6404(2) 0.03494(16) 0.41660(14) 0.0245(4) Uani d . 1 . .
    C C2 0.7088(2) -0.06503(17) 0.37915(15) 0.0283(5) Uani d . 1 . .
    H H2 0.8131 -0.0882 0.4116 0.034 Uiso calc R 1 . .
    C C3 0.6246(2) -0.13002(18) 0.29499(16) 0.0339(5) Uani d . 1 . .
    H H3 0.6717 -0.1972 0.2690 0.041 Uiso calc R 1 . .
    C C4 0.4712(2) -0.09762(19) 0.24806(16) 0.0335(5) Uani d . 1 . .
    H H4 0.4130 -0.1429 0.1905 0.040 Uiso calc R 1 . .
    C C5 0.4040(2) 0.0005(2) 0.28557(16) 0.0342(5) Uani d . 1 . .
    H H5 0.2991 0.0225 0.2534 0.041 Uiso calc R 1 . .
    C C6 0.4870(2) 0.06791(19) 0.36949(15) 0.0291(5) Uani d . 1 . .
    H H6 0.4397 0.1357 0.3945 0.035 Uiso calc R 1 . .
    C C7 0.7333(2) 0.10069(16) 0.50595(15) 0.0245(4) Uani d . 1 . .
    C C8 0.7925(2) 0.23515(17) 0.62486(15) 0.0266(4) Uani d . 1 . .
    C C9 0.9529(2) 0.35400(18) 0.78938(17) 0.0337(5) Uani d . 1 . .
    H H9A 1.0358 0.3499 0.7498 0.040 Uiso calc R 1 . .
    H H9B 0.9684 0.4302 0.8304 0.040 Uiso calc R 1 . .
    C C10 0.9730(2) 0.24772(19) 0.86414(16) 0.0311(5) Uani d . 1 . .
    C C11 1.1623(2) 0.1290(2) 0.97896(17) 0.0392(6) Uani d . 1 . .
    H H11A 1.1105 0.0528 0.9492 0.047 Uiso calc R 1 . .
    H H11B 1.1252 0.1498 1.0422 0.047 Uiso calc R 1 . .
    C C12 1.3366(2) 0.1135(2) 1.00597(17) 0.0421(6) Uani d . 1 . .
    H H12A 1.3655 0.0466 1.0558 0.051 Uiso calc R 1 . .
    H H12B 1.3864 0.1887 1.0373 0.051 Uiso calc R 1 . .
    H H12C 1.3722 0.0952 0.9425 0.051 Uiso calc R 1 . .
loop_
    _atom_site_aniso_label
    _atom_site_aniso_U_11
    _atom_site_aniso_U_22
    _atom_site_aniso_U_33
    _atom_site_aniso_U_12
    _atom_site_aniso_U_13
    _atom_site_aniso_U_23
    S1 0.0300(3) 0.0316(3) 0.0369(3) 0.0048(2) 0.0031(2) -0.0069(2)
    O1 0.0232(7) 0.0275(7) 0.0273(7) 0.0048(6) 0.0037(5) -0.0008(6)
    O2 0.0280(7) 0.0554(10) 0.0392(9) -0.0054(7) 0.0056(7) -0.0009(8)
    O3 0.0235(7) 0.0397(8) 0.0407(9) 0.0003(6) 0.0026(6) 0.0013(7)
    N1 0.0292(8) 0.0333(10) 0.0278(9) 0.0061(7) 0.0031(7) -0.0055(8)
    N2 0.0279(9) 0.0354(10) 0.0308(10) 0.0070(8) 0.0038(7) -0.0050(8)
    C1 0.0265(9) 0.0261(10) 0.0219(10) -0.0015(8) 0.0074(8) 0.0045(8)
    C2 0.0275(10) 0.0286(10) 0.0288(11) 0.0000(9) 0.0066(8) 0.0020(9)
    C3 0.0403(12) 0.0296(11) 0.0327(12) -0.0022(10) 0.0103(9) -0.0023(9)
    C4 0.0349(11) 0.0373(12) 0.0278(11) -0.0128(10) 0.0061(9) -0.0010(9)
    C5 0.0250(10) 0.0473(13) 0.0286(11) -0.0036(10) 0.0031(9) 0.0057(10)
    C6 0.0265(10) 0.0354(11) 0.0264(11) 0.0028(9) 0.0085(8) 0.0044(9)
    C7 0.0241(9) 0.0235(10) 0.0278(10) 0.0056(8) 0.0101(8) 0.0034(8)
    C8 0.0243(9) 0.0283(10) 0.0267(10) 0.0011(9) 0.0050(8) 0.0005(8)
    C9 0.0269(10) 0.0336(11) 0.0382(12) -0.0033(9) 0.0027(9) -0.0088(9)
    C10 0.0241(10) 0.0381(12) 0.0300(11) -0.0027(9) 0.0040(8) -0.0111(9)
    C11 0.0353(11) 0.0437(14) 0.0387(13) 0.0012(10) 0.0089(10) 0.0031(10)
    C12 0.0356(12) 0.0534(15) 0.0360(13) 0.0066(11) 0.0056(10) 0.0033(11)
_geom_special_details
;
 All esds (except the esd in the dihedral angle between two l.s. planes)
 are estimated using the full covariance matrix.  The cell esds are taken
 into account individually in the estimation of esds in distances, angles
 and torsion angles; correlations between esds in cell parameters are only
 used when they are defined by crystal symmetry.  An approximate (isotropic)
 treatment of cell esds is used for estimating esds involving l.s. planes.
;
loop_
    _geom_bond_atom_site_label_1
    _geom_bond_atom_site_label_2
    _geom_bond_site_symmetry_2
    _geom_bond_distance
    _geom_bond_publ_flag
    S1 C8 . 1.729(2) ?
    S1 C9 . 1.802(2) ?
    O1 C8 . 1.366(2) ?
    O1 C7 . 1.369(2) ?
    O2 C10 . 1.202(2) ?
    O3 C10 . 1.336(2) ?
    O3 C11 . 1.454(3) ?
    N1 C7 . 1.294(2) ?
    N1 N2 . 1.412(2) ?
    N2 C8 . 1.291(2) ?
    C1 C6 . 1.392(2) ?
    C1 C2 . 1.398(3) ?
    C1 C7 . 1.457(3) ?
    C2 C3 . 1.379(3) ?
    C2 H2 . 0.9500 ?
    C3 C4 . 1.390(3) ?
    C3 H3 . 0.9500 ?
    C4 C5 . 1.377(3) ?
    C4 H4 . 0.9500 ?
    C5 C6 . 1.387(3) ?
    C5 H5 . 0.9500 ?
    C6 H6 . 0.9500 ?
    C9 C10 . 1.513(3) ?
    C9 H9A . 0.9900 ?
    C9 H9B . 0.9900 ?
    C11 C12 . 1.497(3) ?
    C11 H11A . 0.9900 ?
    C11 H11B . 0.9900 ?
    C12 H12A . 0.9800 ?
    C12 H12B . 0.9800 ?
    C12 H12C . 0.9800 ?
loop_
    _geom_angle_atom_site_label_1
    _geom_angle_atom_site_label_2
    _geom_angle_atom_site_label_3
    _geom_angle_site_symmetry_1
    _geom_angle_site_symmetry_3
    _geom_angle
    _geom_angle_publ_flag
    C8 S1 C9 . . 96.66(9) ?
    C8 O1 C7 . . 102.24(13) ?
    C10 O3 C11 . . 115.56(16) ?
    C7 N1 N2 . . 106.58(15) ?
    C8 N2 N1 . . 105.66(15) ?
    C6 C1 C2 . . 119.91(17) ?
    C6 C1 C7 . . 121.99(18) ?
    C2 C1 C7 . . 118.10(16) ?
    C3 C2 C1 . . 119.90(18) ?
    C3 C2 H2 . . 120.0 ?
    C1 C2 H2 . . 120.0 ?
    C2 C3 C4 . . 120.3(2) ?
    C2 C3 H3 . . 119.8 ?
    C4 C3 H3 . . 119.8 ?
    C5 C4 C3 . . 119.56(18) ?
    C5 C4 H4 . . 120.2 ?
    C3 C4 H4 . . 120.2 ?
    C4 C5 C6 . . 121.14(18) ?
    C4 C5 H5 . . 119.4 ?
    C6 C5 H5 . . 119.4 ?
    C5 C6 C1 . . 119.2(2) ?
    C5 C6 H6 . . 120.4 ?
    C1 C6 H6 . . 120.4 ?
    N1 C7 O1 . . 112.32(16) ?
    N1 C7 C1 . . 127.55(18) ?
    O1 C7 C1 . . 120.13(15) ?
    N2 C8 O1 . . 113.20(17) ?
    N2 C8 S1 . . 128.61(15) ?
    O1 C8 S1 . . 118.18(13) ?
    C10 C9 S1 . . 114.43(14) ?
    C10 C9 H9A . . 108.7 ?
    S1 C9 H9A . . 108.7 ?
    C10 C9 H9B . . 108.7 ?
    S1 C9 H9B . . 108.7 ?
    H9A C9 H9B . . 107.6 ?
    O2 C10 O3 . . 124.49(19) ?
    O2 C10 C9 . . 125.87(18) ?
    O3 C10 C9 . . 109.62(17) ?
    O3 C11 C12 . . 107.26(18) ?
    O3 C11 H11A . . 110.3 ?
    C12 C11 H11A . . 110.3 ?
    O3 C11 H11B . . 110.3 ?
    C12 C11 H11B . . 110.3 ?
    H11A C11 H11B . . 108.5 ?
    C11 C12 H12A . . 109.5 ?
    C11 C12 H12B . . 109.5 ?
    H12A C12 H12B . . 109.5 ?
    C11 C12 H12C . . 109.5 ?
    H12A C12 H12C . . 109.5 ?
    H12B C12 H12C . . 109.5 ?
loop_
    _geom_torsion_atom_site_label_1
    _geom_torsion_atom_site_label_2
    _geom_torsion_atom_site_label_3
    _geom_torsion_atom_site_label_4
    _geom_torsion_site_symmetry_1
    _geom_torsion_site_symmetry_2
    _geom_torsion_site_symmetry_3
    _geom_torsion_site_symmetry_4
    _geom_torsion
    _geom_torsion_publ_flag
    C7 N1 N2 C8 . . . . 0.1(2) ?
    C6 C1 C2 C3 . . . . 0.6(3) ?
    C7 C1 C2 C3 . . . . 179.73(18) ?
    C1 C2 C3 C4 . . . . -0.9(3) ?
    C2 C3 C4 C5 . . . . 0.5(3) ?
    C3 C4 C5 C6 . . . . 0.1(3) ?
    C4 C5 C6 C1 . . . . -0.3(3) ?
    C2 C1 C6 C5 . . . . 0.0(3) ?
    C7 C1 C6 C5 . . . . -179.09(18) ?
    N2 N1 C7 O1 . . . . 0.2(2) ?
    N2 N1 C7 C1 . . . . -179.84(18) ?
    C8 O1 C7 N1 . . . . -0.4(2) ?
    C8 O1 C7 C1 . . . . 179.66(16) ?
    C6 C1 C7 N1 . . . . 176.80(19) ?
    C2 C1 C7 N1 . . . . -2.3(3) ?
    C6 C1 C7 O1 . . . . -3.2(3) ?
    C2 C1 C7 O1 . . . . 177.68(16) ?
    N1 N2 C8 O1 . . . . -0.3(2) ?
    N1 N2 C8 S1 . . . . 178.66(15) ?
    C7 O1 C8 N2 . . . . 0.4(2) ?
    C7 O1 C8 S1 . . . . -178.68(14) ?
    C9 S1 C8 N2 . . . . 0.1(2) ?
    C9 S1 C8 O1 . . . . 179.01(15) ?
    C8 S1 C9 C10 . . . . -69.82(17) ?
    C11 O3 C10 O2 . . . . -0.3(3) ?
    C11 O3 C10 C9 . . . . 177.96(16) ?
    S1 C9 C10 O2 . . . . -22.7(3) ?
    S1 C9 C10 O3 . . . . 159.06(14) ?
    C10 O3 C11 C12 . . . . 175.61(18) ?
loop_
    _geom_hbond_atom_site_label_D
    _geom_hbond_atom_site_label_H
    _geom_hbond_atom_site_label_A
    _geom_hbond_site_symmetry_A
    _geom_hbond_distance_DH
    _geom_hbond_distance_HA
    _geom_hbond_distance_DA
    _geom_hbond_angle_DHA
    C4 H4 O2 3_656 0.95 2.51 3.268(3) 137
    C9 H9B N1 2_756 0.99 2.38 3.293(3) 153
