# Supplementary material for: Ethyl 2-(5-phenyl-1,3,4-oxadiazol-2-ylsulfan­yl)acetate
Source: Acta Crystallogr Sect E Struct Rep Online. 2008 Mar 20;64(Pt 4):o736. doi: 10.1107/S1600536808007125 (PMC2961061; doi:10.1107/S1600536808007125)
Supplement: Supplementary file 2 [file e-64-0o736-Isup2.hkl]

#
# h,k,l, Fc-squared, Fo-squared, sigma(Fo-squared) and status flag
#
data_I
_shelx_title ' Compound X'
_shelx_refln_list_code          4
_shelx_F_calc_maximum      116.06
_exptl_crystal_F_000       552.00
_reflns_d_resolution_high  0.7710
 
loop_
 _symmetry_equiv_pos_as_xyz
 'x, y, z'
 '-x, y+1/2, -z+1/2'
 '-x, -y, -z'
 'x, -y-1/2, z-1/2'
 
_cell_length_a     8.7770
_cell_length_b    11.0080
_cell_length_c    13.1770
_cell_angle_alpha  90.000
_cell_angle_beta  103.590
_cell_angle_gamma  90.000
 
_shelx_F_squared_multiplier     1.000
 
loop_
 _refln_index_h
 _refln_index_k
 _refln_index_l
 _refln_F_squared_calc
 _refln_F_squared_meas
 _refln_F_squared_sigma
 _refln_observed_status
   2   0   0     2702.52     2494.27     50.26 o
   3   0   0       26.81       28.72      1.85 o
   4   0   0      678.21      765.34     16.27 o
   5   0   0      525.05      561.88     12.80 o
   6   0   0        0.17        2.99      2.39 o
   7   0   0      101.25       91.50      6.10 o
   8   0   0      819.41      843.80     27.04 o
   9   0   0      142.09      169.37     14.00 o
  10   0   0       57.69       89.13     12.02 o
  11   0   0      247.31      289.17     26.64 o
   2   1   0     1987.51     1868.10     63.81 o
   3   1   0      546.78      512.56     17.24 o
   4   1   0      250.63      265.22     10.73 o
   5   1   0     2028.03     1989.58     57.50 o
   6   1   0      299.73      296.19     15.61 o
   7   1   0        6.29        8.55      2.70 o
   8   1   0      192.58      185.47      7.00 o
   9   1   0       56.70       44.79      8.61 o
  10   1   0      202.53      236.23     17.54 o
  11   1   0        2.78       13.81     10.17 o
   0   2   0     1679.28     1551.04     32.06 o
   1   2   0     9908.61     9796.94    652.45 o
   2   2   0      183.64      175.77      2.96 o
   3   2   0      129.04      143.55      3.80 o
   4   2   0       59.40       56.20      2.36 o
   5   2   0        6.06        3.92      4.52 o
   6   2   0       19.88       15.24      3.29 o
   7   2   0        0.47       -1.81      2.14 o
   8   2   0        1.78       -1.37      2.31 o
   9   2   0      273.97      289.49     12.66 o
  10   2   0       10.81       16.09      5.36 o
   1   3   0       67.78       64.98      1.67 o
   2   3   0     1455.21     1480.37     19.63 o
   3   3   0       13.52       16.81      0.53 o
   4   3   0      189.14      181.94      6.30 o
   5   3   0      350.27      332.97     10.65 o
   6   3   0      168.33      168.88      7.81 o
   7   3   0      917.25      928.44     19.74 o
   8   3   0       41.81       42.58      9.30 o
   9   3   0      184.71      153.24     15.14 o
  10   3   0        3.07        3.53     11.30 o
   0   4   0     3999.08     3712.64     64.87 o
   1   4   0       34.99       25.23      3.56 o
   2   4   0      805.01      704.07     10.33 o
   3   4   0      155.88      155.32      6.38 o
   4   4   0      971.06      919.33     17.89 o
   5   4   0       22.28       22.23      4.37 o
   6   4   0      340.23      353.35     39.53 o
   7   4   0      271.80      248.42     16.17 o
   8   4   0       83.17       89.63     12.98 o
   9   4   0        0.92        1.79     11.36 o
  10   4   0      168.79      170.69     18.55 o
   1   5   0      590.40      536.55      8.41 o
   2   5   0      712.08      744.02     18.74 o
   3   5   0      431.58      393.60     12.61 o
   4   5   0       77.38       91.32      5.94 o
   5   5   0     1321.44     1303.66     48.48 o
   6   5   0      125.18      114.39      7.92 o
   7   5   0      394.29      416.40     21.70 o
   8   5   0       85.25       81.49     13.22 o
   9   5   0        3.24      -10.11     13.70 o
  10   5   0       15.83       -1.20     12.08 o
   0   6   0       77.28      100.10      5.87 o
   1   6   0       17.82       17.24      2.13 o
   2   6   0       35.52       28.72      2.13 o
   3   6   0      196.47      195.22      4.91 o
   4   6   0      159.71      156.93      4.56 o
   5   6   0      207.47      193.01     29.85 o
   6   6   0      458.57      418.86     22.70 o
   7   6   0      142.19      138.00     28.25 o
   8   6   0        2.40        8.31     19.62 o
  10   6   0       29.59       14.35     27.45 o
   1   7   0      153.45      156.07      5.41 o
   2   7   0        0.17        2.37      2.63 o
   3   7   0      678.12      696.34     13.37 o
   4   7   0      166.25      181.64      6.26 o
   5   7   0     1030.96     1205.50     39.70 o
   6   7   0        8.39       14.09      8.85 o
   7   7   0       11.34       20.27     19.14 o
   8   7   0       21.01        5.38     15.01 o
   9   7   0        0.00        8.31     17.34 o
   0   8   0      400.75      402.88     11.34 o
   1   8   0       14.37       13.33      3.59 o
   2   8   0      161.02      147.43      5.13 o
   3   8   0        0.12       -0.05      2.69 o
   4   8   0      235.44      243.57     10.71 o
   5   8   0     1094.31     1209.40     46.07 o
   6   8   0      168.40      168.82     16.12 o
   7   8   0      110.98      134.47     15.33 o
   8   8   0       24.61       41.39     17.29 o
   9   8   0        2.14        8.91     18.54 o
   1   9   0       51.22       44.30      3.81 o
   2   9   0        0.69       -0.19      2.68 o
   3   9   0      520.05      545.92     14.00 o
   4   9   0        6.52       11.61      3.37 o
   5   9   0      824.34      873.48     36.36 o
   6   9   0      575.46      569.82     42.08 o
   7   9   0       14.95       12.24     11.60 o
   8   9   0       34.59      -20.28     27.93 o
   0  10   0      187.03      189.24     19.31 o
   1  10   0      264.64      256.54      9.42 o
   2  10   0       17.18       14.71      4.36 o
   3  10   0        4.80        2.86      4.30 o
   4  10   0      207.35      207.77     12.25 o
   5  10   0      130.06      163.42     17.57 o
   6  10   0       78.97       81.50     15.66 o
   1  11   0        0.69       -5.24      3.89 o
   2  11   0      205.63      203.43     20.89 o
   3  11   0       53.74       42.28      9.63 o
   4  11   0        4.33       -2.38      5.55 o
   5  11   0       16.57       15.36     17.40 o
   6  11   0       80.42       73.92     16.63 o
   7  11   0       17.17        8.31     19.62 o
   0  12   0       20.16       15.89      7.98 o
   1  12   0       50.23       66.46     20.94 o
   2  12   0      188.10      187.48     12.82 o
   3  12   0       23.44        5.81     11.04 o
   4  12   0       19.12       19.45     12.67 o
   5  12   0       20.45       11.04     38.31 o
   1  13   0        0.29        6.42     23.89 o
   2  13   0        2.98      -12.02      8.02 o
   3  13   0      106.98      111.52     16.89 o
   4  13   0        6.06       24.56     30.80 o
   0  14   0      124.28      123.32     17.95 o
   1  14   0        0.94       -5.38     10.76 o
   2  14   0       44.27       96.18     21.59 o
 -11   1   1        0.82       12.43      7.81 o
 -10   1   1       73.03       61.70      7.88 o
  -9   1   1        0.07        2.95      5.35 o
  -8   1   1        4.56        2.95      2.56 o
  -7   1   1       38.86       34.73      4.85 o
  -6   1   1      430.67      481.73      8.38 o
  -5   1   1      104.95      133.74      4.49 o
  -4   1   1      441.86      433.22      7.85 o
  -3   1   1     1148.36     1068.47     17.11 o
  -2   1   1       40.29       35.49      3.56 o
   1   1   1     2926.73     2717.89    144.78 o
   2   1   1       60.96       64.86      1.88 o
   3   1   1     3923.82     3905.47     54.88 o
   4   1   1      103.19      126.48      3.29 o
   5   1   1      649.19      580.65     26.10 o
   6   1   1      621.17      602.86      9.76 o
   7   1   1       50.40       45.06      3.02 o
   8   1   1       34.97       23.52      4.13 o
   9   1   1      173.65      179.42      9.89 o
  10   1   1        0.01        0.49      6.71 o
 -11   2   1       26.51       34.15     13.16 o
 -10   2   1       88.78       89.23      8.31 o
  -9   2   1       27.63       32.03      8.91 o
  -8   2   1       37.55       21.92      6.25 o
  -7   2   1      570.35      553.62     30.70 o
  -6   2   1      131.98      122.53      4.54 o
  -5   2   1     2682.33     2702.81     39.45 o
  -4   2   1     1033.92      936.24     14.77 o
  -3   2   1      373.96      389.68      6.74 o
  -2   2   1     1260.50     1185.00     39.95 o
  -1   2   1     1751.41     1632.34     24.23 o
   0   2   1       98.61      113.51      6.84 o
   1   2   1     5568.16     5193.92     65.16 o
   2   2   1      259.78      244.26      5.87 o
   3   2   1      804.58      804.16     12.06 o
   4   2   1     6524.40     6918.10    118.46 o
   5   2   1        0.14       -1.44      1.00 o
   6   2   1      466.86      465.52      8.88 o
   7   2   1      108.17      110.61      4.54 o
   8   2   1       27.01       25.16      3.20 o
   9   2   1       18.75       22.91      6.01 o
  10   2   1      111.92      109.08     13.28 o
 -10   3   1      159.23      186.37     18.01 o
  -9   3   1       73.97       87.50      6.33 o
  -8   3   1      161.13      173.12     11.67 o
  -7   3   1      484.20      471.47     11.28 o
  -6   3   1      346.46      355.46      7.19 o
  -5   3   1      347.24      349.65     12.81 o
  -4   3   1        6.01        5.16      1.27 o
  -3   3   1       42.48       47.49      3.86 o
  -2   3   1       25.64       29.95      2.39 o
  -1   3   1      839.48      746.24     12.10 o
   0   3   1     1490.95     1429.03     19.66 o
   1   3   1     1452.27     1362.21     22.81 o
   2   3   1      939.20      929.73     14.93 o
   3   3   1     2588.25     2669.10    133.83 o
   4   3   1      912.28      951.25     18.12 o
   5   3   1      981.12      982.10     21.81 o
   6   3   1      704.81      718.37     25.97 o
   7   3   1       42.24       40.70      6.24 o
   8   3   1      276.12      243.77     17.55 o
   9   3   1       90.47      103.03     13.88 o
  10   3   1        6.00       -8.31     14.95 o
 -10   4   1        8.97       11.36     12.02 o
  -9   4   1      120.87      149.60     22.74 o
  -8   4   1        5.79       13.10      7.77 o
  -7   4   1      111.96       96.71      9.16 o
  -6   4   1      120.84      109.14      2.52 o
  -5   4   1       11.50       16.09      1.00 o
  -4   4   1      251.59      261.43      5.54 o
  -3   4   1      118.19      118.54      3.71 o
  -2   4   1        0.03        1.38      1.72 o
  -1   4   1        8.74        6.87      2.63 o
   0   4   1      194.21      207.42      4.22 o
   1   4   1       39.93       38.59      1.71 o
   2   4   1      781.83      791.20     16.51 o
   3   4   1        0.47       -4.08      2.72 o
   4   4   1     1610.61     1550.64     34.08 o
   5   4   1      233.12      223.55     15.28 o
   6   4   1      115.71      103.42      7.28 o
   7   4   1      332.35      345.90     14.99 o
   8   4   1       52.98       34.76     11.25 o
   9   4   1      168.33      167.47     16.46 o
  10   4   1       38.92       63.94     14.48 o
 -10   5   1       40.88       74.95     16.09 o
  -9   5   1      177.69      146.65     23.10 o
  -8   5   1      444.76      425.99     33.33 o
  -7   5   1       87.60       81.49     10.59 o
  -6   5   1        2.38       -6.58      6.04 o
  -5   5   1      139.58      147.30      3.92 o
  -4   5   1        4.85        1.28      3.59 o
  -3   5   1     1290.55     1297.46     45.90 o
  -2   5   1       65.78       52.70      2.66 o
  -1   5   1     3083.74     3012.59     36.52 o
   0   5   1        9.17        7.23      1.69 o
   1   5   1       48.99       53.36      4.97 o
   2   5   1      161.01      153.57      3.62 o
   3   5   1      737.85      802.02     13.22 o
   4   5   1        0.03       -0.90      4.23 o
   5   5   1      168.08      138.66     11.77 o
   6   5   1      638.06      651.21     40.26 o
   7   5   1      751.68      830.18     46.10 o
   8   5   1      156.34      119.91     13.78 o
   9   5   1        0.13      -20.45     13.64 o
  10   5   1       13.95        4.72     16.69 o
 -10   6   1        8.84       43.60     20.33 o
  -9   6   1      144.96      158.71     23.40 o
  -8   6   1      111.53       93.35     19.87 o
  -7   6   1       10.58       37.68     14.41 o
  -6   6   1       20.42       12.00      7.15 o
  -5   6   1        7.42        2.70      7.18 o
  -4   6   1      372.26      374.86     14.63 o
  -3   6   1       57.97       43.69      2.87 o
  -2   6   1     2052.15     2053.40     27.95 o
  -1   6   1     2036.95     2055.27     26.09 o
   0   6   1     1181.09     1154.65     39.25 o
   1   6   1      383.99      426.61      7.49 o
   2   6   1      368.39      364.09      6.62 o
   3   6   1      115.51      124.23      4.38 o
   4   6   1      187.58      186.74      8.37 o
   5   6   1       36.10       30.28      8.43 o
   6   6   1      541.80      538.72     52.32 o
   7   6   1       25.08       28.64      9.69 o
   8   6   1      174.43      191.99     17.95 o
   9   6   1      103.16      103.57     20.40 o
  -9   7   1      178.11      193.09     27.17 o
  -8   7   1      119.25      115.31     19.99 o
  -7   7   1        1.10        4.72     19.62 o
  -6   7   1       52.77       49.86     10.29 o
  -5   7   1      470.14      445.70      9.70 o
  -4   7   1      583.26      626.16     12.38 o
  -3   7   1      417.20      437.31      9.34 o
  -2   7   1      937.59      973.45     15.66 o
  -1   7   1     1413.91     1440.39     19.81 o
   0   7   1      819.25      847.71     19.30 o
   1   7   1      279.75      262.54      5.87 o
   2   7   1      306.41      306.06      8.99 o
   3   7   1      356.04      369.12     25.36 o
   4   7   1       25.87       21.45      6.61 o
   5   7   1      152.81      161.50     13.60 o
   6   7   1      478.15      491.16     23.02 o
   7   7   1       16.16       10.75      9.51 o
   8   7   1      183.57      183.55     18.39 o
   9   7   1      242.91      270.38     33.77 o
  -9   8   1       47.40       57.84     29.37 o
  -8   8   1       39.98       32.18     18.60 o
  -7   8   1       62.18       50.31     21.54 o
  -6   8   1      136.37      143.79     31.84 o
  -5   8   1       31.48       29.46      2.42 o
  -4   8   1      200.66      198.37      9.01 o
  -3   8   1      299.03      313.77      8.89 o
  -2   8   1      152.30      138.84      5.71 o
  -1   8   1      453.26      449.47      9.55 o
   0   8   1     1304.64     1367.13     19.65 o
   1   8   1      315.82      341.74      7.33 o
   2   8   1      222.29      232.10      6.84 o
   3   8   1       51.64       42.72      3.77 o
   4   8   1      138.80      141.18      5.61 o
   5   8   1        9.06       13.29      9.43 o
   6   8   1       23.80       10.17     20.04 o
   7   8   1        0.10       -2.03     11.22 o
   8   8   1       51.28       60.76     26.56 o
  -8   9   1       39.77       66.33     22.73 o
  -7   9   1       15.76        5.38     16.15 o
  -6   9   1       90.59       67.55     23.69 o
  -5   9   1        2.10       -1.64     11.66 o
  -4   9   1      149.83      139.20     13.98 o
  -3   9   1      158.28      155.83     16.07 o
  -2   9   1       21.31       19.51      5.38 o
  -1   9   1       90.78       92.14      5.56 o
   0   9   1      161.40      166.76      6.42 o
   1   9   1        7.12        1.57      4.03 o
   2   9   1      354.34      343.42      8.50 o
   3   9   1       16.30       18.09      5.40 o
   4   9   1       70.75       62.28     15.94 o
   5   9   1      210.32      229.98     19.67 o
   6   9   1        7.77       16.69     10.99 o
   7   9   1       11.44       -9.79     17.31 o
   8   9   1        4.38       -8.17     23.59 o
  -8  10   1        2.23      -27.39     21.53 o
  -7  10   1       53.65       17.29     18.48 o
  -6  10   1       43.18       45.58     19.14 o
  -5  10   1       42.81       51.57     11.79 o
  -4  10   1       33.23       29.49      6.75 o
  -3  10   1        7.41       12.02      9.00 o
  -2  10   1       55.39       49.76     13.82 o
  -1  10   1        5.28        0.65      3.53 o
   0  10   1       84.02       82.47      6.31 o
   1  10   1      204.64      197.15     16.53 o
   2  10   1      164.74      174.47     13.26 o
   3  10   1        0.85       -3.93     16.98 o
   4  10   1       27.62       36.65     11.61 o
   5  10   1       72.03       53.07     13.33 o
   6  10   1      126.07      147.89     22.27 o
   7  10   1       14.33       -0.69      5.73 o
  -6  11   1       66.04       90.99     25.19 o
  -5  11   1      136.80      100.60     27.47 o
  -4  11   1       19.72       13.76      7.29 o
  -3  11   1       35.37       32.44     14.39 o
  -2  11   1       32.90       32.17      9.84 o
  -1  11   1      270.62      290.49     10.33 o
   0  11   1      102.30       88.34      5.56 o
   1  11   1      780.26      821.87     18.25 o
   2  11   1       25.33       21.47     14.68 o
   3  11   1       15.34       12.66      9.66 o
   4  11   1        0.09        0.22     10.57 o
   5  11   1       19.42        9.53     12.89 o
   6  11   1        0.02      -14.56     13.19 o
  -6  12   1       15.50       48.92     24.64 o
  -5  12   1       45.66       54.91     23.21 o
  -4  12   1      424.25      495.17     47.94 o
  -3  12   1      202.14      200.78     32.57 o
  -2  12   1      229.37      234.84     13.21 o
  -1  12   1       32.93       24.60      9.81 o
   0  12   1      112.88      128.03      8.38 o
   1  12   1       50.00       44.31     12.29 o
   2  12   1      183.15      169.83     16.76 o
   3  12   1       23.06       21.20     12.31 o
   4  12   1       52.12       45.32     14.04 o
   5  12   1       27.90       26.63     14.98 o
  -4  13   1       14.54      -17.28     20.93 o
  -3  13   1      162.67      158.15     17.57 o
  -2  13   1       33.48       30.81      8.52 o
  -1  13   1       33.34       32.51      8.92 o
   0  13   1        5.13       10.76     10.76 o
   1  13   1        2.28      -10.41      9.28 o
   2  13   1        1.83       -3.87      8.34 o
   3  13   1        1.24      -10.38     12.07 o
   4  13   1       16.96       -1.50     14.48 o
  -2  14   1       26.25       26.85     22.07 o
  -1  14   1       46.86       94.27     15.67 o
   0  14   1       11.56        1.20     10.23 o
   1  14   1        3.63       11.90     13.64 o
 -11   0   2      105.52       80.59     19.33 o
 -10   0   2       92.55       61.63     11.91 o
  -9   0   2       73.91       62.04      9.63 o
  -8   0   2      460.55      492.23     18.47 o
  -7   0   2     1589.39     1679.74     34.27 o
  -6   0   2     2240.93     2238.36     44.36 o
  -5   0   2     2981.11     3044.61     57.45 o
  -4   0   2     1019.63      934.75     19.54 o
  -3   0   2      517.73      501.23     13.20 o
  -2   0   2    11513.17    11397.01    265.08 o
   1   0   2     4664.17     4389.47    105.72 o
   2   0   2       11.89       17.88      1.85 o
   3   0   2       27.38       25.60      2.45 o
   4   0   2     6593.03     7434.87    113.09 o
   5   0   2      465.36      444.02     10.33 o
   6   0   2      855.31      859.20     18.71 o
   7   0   2        2.93        8.31      4.25 o
   8   0   2      889.57      896.01     29.33 o
   9   0   2        5.02       13.10      6.58 o
  10   0   2       35.53       26.38     11.30 o
 -11   1   2       39.33       40.12      7.57 o
 -10   1   2        0.81       -1.54      5.85 o
  -9   1   2        0.77       -4.15      9.90 o
  -8   1   2       44.92       29.37      3.83 o
  -7   1   2      547.01      525.68     19.63 o
  -6   1   2     1007.19     1013.25     27.36 o
  -5   1   2      259.91      228.24      5.46 o
  -4   1   2     2357.82     2333.50     64.48 o
  -3   1   2      432.31      420.95     26.60 o
  -2   1   2    13469.78    15007.83    705.65 o
  -1   1   2     3556.39     3115.93     73.57 o
   0   1   2       74.44       74.22      2.53 o
   1   1   2      117.79      121.68      4.65 o
   2   1   2      823.34      717.96     10.26 o
   3   1   2      202.44      233.82      5.30 o
   4   1   2       12.17        8.70      2.69 o
   5   1   2     1058.97     1083.40     29.11 o
   6   1   2       71.39       57.06      9.99 o
   7   1   2      673.90      669.68     12.81 o
   8   1   2      222.65      206.17      7.60 o
   9   1   2      198.47      245.73     12.24 o
  10   1   2       70.01       91.29     19.14 o
 -11   2   2        7.17       -2.99      9.57 o
 -10   2   2       51.89       63.24     13.94 o
  -9   2   2      103.64       96.13      8.14 o
  -8   2   2       79.78       73.57      5.27 o
  -7   2   2       87.60       87.64      6.16 o
  -6   2   2       13.88       11.09      4.75 o
  -5   2   2       33.86       37.53      2.95 o
  -4   2   2      533.98      544.58     10.16 o
  -3   2   2      598.93      545.71     10.94 o
  -2   2   2      379.70      381.20     23.47 o
  -1   2   2     5592.40     5366.95     73.40 o
   0   2   2       83.46      119.73      5.24 o
   1   2   2      367.95      351.94      6.28 o
   2   2   2        0.70        2.09      0.85 o
   3   2   2      469.56      510.61      8.20 o
   4   2   2        6.29        5.03      2.69 o
   5   2   2      104.76      119.15      3.85 o
   6   2   2       41.73       34.99      3.92 o
   7   2   2        2.29        4.41      2.20 o
   8   2   2      369.24      378.74     11.12 o
   9   2   2       43.20       44.83      6.15 o
  10   2   2       13.38      -15.49     11.36 o
 -11   3   2        0.45        4.25     11.48 o
 -10   3   2       71.38       65.89      8.02 o
  -9   3   2       53.02       56.08      6.13 o
  -8   3   2      739.33      746.33     17.51 o
  -7   3   2       32.86       31.05      3.56 o
  -6   3   2      345.76      336.52      8.14 o
  -5   3   2      295.53      278.79     17.30 o
  -4   3   2      161.40      173.02      4.62 o
  -3   3   2       59.11       50.04      2.64 o
  -2   3   2        0.52        3.45      1.44 o
  -1   3   2     1365.93     1347.77     18.32 o
   0   3   2     1603.43     1568.28     22.61 o
   1   3   2     5065.57     4942.32     59.16 o
   2   3   2      778.44      805.05     13.89 o
   3   3   2      128.96      114.63      5.95 o
   4   3   2      287.80      293.80     16.43 o
   5   3   2        7.34        4.66      3.12 o
   6   3   2       15.73       10.34      4.48 o
   7   3   2     1410.06     1542.17     40.65 o
   8   3   2        1.21       -2.70      5.39 o
   9   3   2       12.14       23.92     10.29 o
  10   3   2        2.43       11.90     11.30 o
 -10   4   2       12.26       21.59     10.71 o
  -9   4   2      368.51      398.70     20.28 o
  -8   4   2       16.08       15.40      2.30 o
  -7   4   2      620.47      633.63     25.30 o
  -6   4   2       14.77       10.47      2.31 o
  -5   4   2      509.24      481.36     10.55 o
  -4   4   2      816.81      814.29     15.75 o
  -3   4   2      229.91      216.15     14.99 o
  -2   4   2       50.01       69.49      5.39 o
  -1   4   2       50.47       46.31      5.92 o
   0   4   2      650.55      696.79     19.51 o
   1   4   2       15.15       10.84      1.79 o
   2   4   2       11.87        6.40      1.01 o
   3   4   2      117.38      133.57      5.55 o
   4   4   2      256.67      200.46      6.79 o
   5   4   2      186.71      174.72      8.19 o
   6   4   2      285.56      291.56     14.02 o
   7   4   2      223.66      236.24     24.97 o
   8   4   2      138.20      161.83     23.04 o
   9   4   2        0.51        0.00      5.98 o
  10   4   2       44.83       52.04     14.48 o
 -10   5   2      118.61      109.62     17.41 o
  -9   5   2        3.56       13.81     20.33 o
  -8   5   2      577.02      523.37     36.96 o
  -7   5   2      120.21      119.55      9.16 o
  -6   5   2      258.67      284.96     12.91 o
  -5   5   2      163.25      164.52      6.02 o
  -4   5   2       42.32       33.09      2.49 o
  -3   5   2      376.93      372.51      8.33 o
  -2   5   2        2.27        1.79      1.69 o
  -1   5   2     1298.58     1327.38     20.19 o
   0   5   2     1516.85     1651.68     23.98 o
   1   5   2     1793.93     1785.80     37.59 o
   2   5   2      743.19      768.52     14.30 o
   3   5   2      204.01      192.61      4.41 o
   4   5   2        5.73        2.39      3.53 o
   5   5   2      157.86      136.75      7.50 o
   6   5   2        2.53      -12.02      8.02 o
   7   5   2      305.47      338.72     15.64 o
   8   5   2      127.10      110.71     17.29 o
   9   5   2      152.90      197.86     30.28 o
 -10   6   2       14.02       14.95     23.26 o
  -9   6   2       40.67       30.03     16.09 o
  -8   6   2      160.94      204.82     25.92 o
  -7   6   2        4.60       17.28     12.62 o
  -6   6   2       79.41       84.45      4.11 o
  -5   6   2      528.87      539.30     22.00 o
  -4   6   2      270.02      294.50      8.44 o
  -3   6   2       30.37       23.15      2.99 o
  -2   6   2     1246.65     1267.72     18.58 o
  -1   6   2      140.63      158.59      6.47 o
   0   6   2     1390.65     1548.87     34.92 o
   1   6   2      146.66      156.28      7.64 o
   2   6   2       16.29       15.70      1.90 o
   3   6   2      193.13      190.23      6.35 o
   4   6   2      167.79      156.52      7.80 o
   5   6   2      257.64      242.83     12.82 o
   6   6   2      602.12      629.04     26.50 o
   7   6   2        6.59        6.52      8.81 o
   8   6   2       17.29       10.90     10.70 o
   9   6   2       17.29       -8.91     16.03 o
  -9   7   2        0.10        3.53     17.88 o
  -8   7   2      208.34      217.68     28.14 o
  -7   7   2      375.62      443.21     36.08 o
  -6   7   2        0.99       -0.60      1.79 o
  -5   7   2      418.15      393.09     16.43 o
  -4   7   2        6.44       11.36      3.32 o
  -3   7   2      239.54      244.31      7.15 o
  -2   7   2       64.97       61.68      3.79 o
  -1   7   2      478.21      496.07      9.61 o
   0   7   2        6.57        7.46      2.52 o
   1   7   2        0.30        3.94      2.30 o
   2   7   2      336.11      359.19      7.89 o
   3   7   2       15.78       17.21      2.23 o
   4   7   2       19.03       15.79      7.18 o
   5   7   2        3.02        4.49      7.63 o
   6   7   2        2.24       -0.62     13.10 o
   7   7   2       22.53        8.08     11.66 o
   8   7   2       17.15       17.69     11.38 o
   9   7   2       17.61       28.56     14.57 o
  -9   8   2        2.32       20.27     21.59 o
  -8   8   2       35.70       20.28     16.09 o
  -7   8   2      319.43      369.12     33.85 o
  -6   8   2      122.85      134.12      7.29 o
  -5   8   2       71.33       68.74      6.10 o
  -4   8   2      109.26      106.88      5.78 o
  -3   8   2      182.33      181.17      6.74 o
  -2   8   2        2.41        3.17      2.73 o
  -1   8   2      232.08      233.69      6.74 o
   0   8   2      767.04      779.10     15.06 o
   1   8   2      598.66      592.44     12.20 o
   2   8   2      160.90      161.95     10.87 o
   3   8   2      506.22      500.72     14.59 o
   4   8   2      192.41      189.00      7.27 o
   5   8   2       20.10       22.40      9.75 o
   6   8   2       36.03       28.60     11.24 o
   7   8   2       10.98       34.61     17.16 o
   8   8   2       39.74       35.94     16.45 o
  -8   9   2       56.89       52.04     20.82 o
  -7   9   2       13.10      -30.02     23.86 o
  -6   9   2      117.28      133.50      9.54 o
  -5   9   2        8.90       12.74      4.42 o
  -4   9   2       64.18       70.36      5.50 o
  -3   9   2       19.87       15.26      5.12 o
  -2   9   2      707.58      722.41     16.07 o
  -1   9   2      928.61      948.22     18.72 o
   0   9   2       11.30       13.24      3.72 o
   1   9   2      572.79      605.32     14.21 o
   2   9   2        4.77        6.56      3.29 o
   3   9   2     1087.38     1223.56     29.98 o
   4   9   2      186.49      174.63      9.38 o
   5   9   2      178.97      178.88     15.90 o
   6   9   2       65.63       59.31     16.36 o
   7   9   2      118.51       97.59     20.17 o
   8   9   2       28.94       10.12     13.32 o
  -8  10   2       27.25       23.92     21.53 o
  -7  10   2      155.37      163.08     29.98 o
  -6  10   2       83.47       99.08     23.39 o
  -5  10   2        2.78       -2.79     19.41 o
  -4  10   2        0.29       -0.93      7.42 o
  -3  10   2        7.46        3.07      4.45 o
  -2  10   2       18.07       14.28      5.45 o
  -1  10   2      164.85      172.42      7.86 o
   0  10   2      433.64      443.99     12.98 o
   1  10   2        2.26        8.98      4.58 o
   2  10   2     1052.73     1062.12     24.98 o
   3  10   2      298.29      312.50     41.96 o
   4  10   2      517.47      553.63     37.36 o
   5  10   2       36.79       35.65     17.04 o
   6  10   2        8.13        3.85     11.65 o
   7  10   2       20.00       -5.00     18.74 o
  -7  11   2       20.28       17.88     22.13 o
  -6  11   2      104.50      104.05     24.47 o
  -5  11   2       77.09       68.75      8.67 o
  -4  11   2      205.71      197.27     14.75 o
  -3  11   2        0.15       -2.47     13.72 o
  -2  11   2       25.89       33.20      7.35 o
  -1  11   2        9.97       13.79      5.29 o
   0  11   2       42.16       40.34      6.25 o
   1  11   2      174.94      156.02     17.84 o
   2  11   2      277.76      277.98     16.42 o
   3  11   2       72.78       72.93     12.60 o
   4  11   2        1.07        0.03     11.36 o
   5  11   2        3.79       40.88     45.54 o
   6  11   2        6.82       -8.34     13.11 o
  -6  12   2       31.46       44.92     31.82 o
  -5  12   2       45.37       40.19     10.37 o
  -4  12   2       23.15       40.89     15.85 o
  -3  12   2      164.65      185.29     23.22 o
  -2  12   2        8.40       11.30      7.74 o
  -1  12   2        8.98        8.58      6.49 o
   0  12   2        7.45        6.66     16.12 o
   1  12   2       21.76       19.49      8.14 o
   2  12   2       15.68       18.21     17.37 o
   3  12   2       20.31       34.23     17.08 o
   4  12   2       15.43      -13.85     12.83 o
   5  12   2       13.94       -9.83     19.41 o
  -4  13   2       41.60       35.29     22.67 o
  -3  13   2      280.56      290.67     22.70 o
  -2  13   2      241.26      252.17     20.57 o
  -1  13   2      100.83       99.08     15.08 o
   0  13   2       58.94       81.89     13.70 o
   1  13   2       46.35       33.75     10.71 o
   2  13   2        2.05        1.46      5.69 o
   3  13   2       10.86        9.53     13.47 o
   4  13   2        6.57       17.60     27.99 o
  -2  14   2       47.55       28.17     16.87 o
  -1  14   2       30.37       37.08     14.29 o
   0  14   2      102.92       68.75     22.32 o
   1  14   2       52.67       44.26     14.95 o
 -11   1   3        0.04        4.89      7.61 o
 -10   1   3      306.79      288.54     22.64 o
  -9   1   3       38.95       35.80      6.36 o
  -8   1   3      369.46      368.90     10.96 o
  -7   1   3      134.17      137.22      5.79 o
  -6   1   3      360.85      331.82      7.87 o
  -5   1   3        2.72        3.31      1.99 o
  -4   1   3      428.48      412.55     10.89 o
  -3   1   3      139.72      163.75      4.52 o
  -2   1   3     9097.01     9347.68    157.38 o
  -1   1   3      151.72      167.91      4.70 o
   0   1   3     1103.88     1015.41     15.61 o
   1   1   3      911.28      866.58     12.57 o
   2   1   3        0.67        2.39      2.06 o
   3   1   3      299.24      293.17      5.43 o
   4   1   3      699.22      709.61     13.75 o
   5   1   3       71.59       72.79      5.62 o
   6   1   3      192.53      194.24      5.31 o
   7   1   3       23.56       20.68      2.96 o
   8   1   3       15.17       27.86     13.43 o
   9   1   3      259.00      244.04     12.19 o
  10   1   3        1.45        4.72      8.97 o
 -11   2   3      221.67      219.93     15.83 o
 -10   2   3        3.26       -2.99      5.65 o
  -9   2   3      685.98      734.04     23.92 o
  -8   2   3        3.68        4.98      4.07 o
  -7   2   3        5.13        6.36      3.01 o
  -6   2   3      385.51      371.62      9.94 o
  -5   2   3      250.21      286.75      7.56 o
  -4   2   3      341.45      372.08     22.03 o
  -3   2   3     2636.22     2462.01     44.44 o
  -2   2   3     6380.60     6486.76    107.76 o
   0   2   3     4834.01     4763.01     81.92 o
   1   2   3      479.68      450.89      7.89 o
   2   2   3      305.77      284.03      6.23 o
   3   2   3      854.64      849.29     12.63 o
   4   2   3       55.88       45.38      2.93 o
   5   2   3       24.15       24.41      1.91 o
   6   2   3      106.62       90.85      9.46 o
   7   2   3      259.93      269.02     11.95 o
   8   2   3       67.51       85.23      5.46 o
   9   2   3       36.66       45.57      5.74 o
  10   2   3       86.63       85.91     13.58 o
 -11   3   3       51.97       48.93     16.75 o
 -10   3   3       68.12       54.84     21.30 o
  -9   3   3       48.38       51.10      6.88 o
  -8   3   3      407.87      403.40     24.13 o
  -7   3   3      195.92      191.06      6.45 o
  -6   3   3      719.47      723.17     20.53 o
  -5   3   3        0.05        2.93      2.77 o
  -4   3   3      135.89      123.02      4.93 o
  -3   3   3      192.53      222.87      5.92 o
  -2   3   3      377.42      365.00      9.80 o
  -1   3   3     9132.89     9624.71    129.56 o
   0   3   3      467.53      415.49      9.12 o
   1   3   3     2017.24     2004.52     28.74 o
   2   3   3     2802.34     3012.85     39.64 o
   3   3   3        0.07       -0.12      1.00 o
   4   3   3     1332.69     1336.80     19.77 o
   5   3   3       64.28       53.28      4.92 o
   6   3   3        5.91        3.73      4.58 o
   7   3   3       33.26       23.99      7.84 o
   8   3   3       53.21       46.96      8.69 o
   9   3   3      125.10      135.60     14.24 o
  10   3   3       12.59       10.11     11.96 o
 -10   4   3       13.36       34.15     12.02 o
  -9   4   3      126.91      148.55     10.35 o
  -8   4   3       14.49       14.30      2.87 o
  -7   4   3      190.40      177.78      8.74 o
  -6   4   3      204.27      179.85      6.45 o
  -5   4   3      296.66      313.13      8.01 o
  -4   4   3      176.62      191.97      7.10 o
  -3   4   3      324.02      296.05      8.40 o
  -2   4   3        2.54        3.85      2.69 o
  -1   4   3       30.16       42.37      4.49 o
   0   4   3     3106.55     3078.33     59.30 o
   1   4   3        0.18        0.00      1.69 o
   2   4   3      378.04      438.67     37.13 o
   3   4   3       12.95       11.06      1.25 o
   4   4   3       14.89       11.57      4.37 o
   5   4   3        5.46       10.76      4.90 o
   6   4   3        0.96       -5.19      4.75 o
   7   4   3      115.02       81.71     10.17 o
   8   4   3       59.12       38.28     10.17 o
   9   4   3        8.64        8.91     11.96 o
 -10   5   3        0.02        3.53     10.11 o
  -9   5   3       26.22       45.88     17.23 o
  -8   5   3        0.75        0.87      5.11 o
  -7   5   3      250.24      250.11     19.67 o
  -6   5   3     1371.67     1375.48     42.45 o
  -5   5   3      150.61      162.74     12.03 o
  -4   5   3      708.34      740.69     13.72 o
  -3   5   3      331.70      370.79      8.94 o
  -2   5   3       55.16       46.72      5.06 o
  -1   5   3      122.08      133.17      4.33 o
   0   5   3       78.92       81.04      5.75 o
   1   5   3       25.67       23.72      3.29 o
   2   5   3       25.81       31.67      2.72 o
   3   5   3        4.86        2.03      1.00 o
   4   5   3      150.83      140.02      6.63 o
   5   5   3      133.59      120.31      7.56 o
   6   5   3      293.15      307.98     15.06 o
   7   5   3      279.72      236.47     21.05 o
   8   5   3       56.18       34.09     24.17 o
   9   5   3        1.45       -1.79     13.81 o
 -10   6   3       23.13      -21.59     16.81 o
  -9   6   3       19.33       18.54     20.39 o
  -8   6   3       23.24        1.79     13.22 o
  -7   6   3      794.39      767.48     32.11 o
  -6   6   3       17.27       17.28      3.01 o
  -5   6   3      791.68      763.30     16.37 o
  -4   6   3       11.18       11.86      2.49 o
  -3   6   3      264.18      262.41      6.72 o
  -2   6   3        0.79        2.67      2.56 o
  -1   6   3      630.96      611.99     10.50 o
   0   6   3      236.90      255.57      7.85 o
   1   6   3      901.80      903.36     14.77 o
   2   6   3       33.66       31.45      3.29 o
   3   6   3      611.59      590.30     13.10 o
   4   6   3     1261.41     1259.36     27.55 o
   5   6   3       39.49       41.22      9.33 o
   6   6   3      537.16      578.35     27.07 o
   7   6   3        0.03       -2.33      5.40 o
   8   6   3       42.49       47.96     16.50 o
   9   6   3       72.41       90.99     22.85 o
  -9   7   3        0.29        7.24     16.86 o
  -8   7   3       97.51      106.02     21.18 o
  -7   7   3        7.16        5.66      2.96 o
  -6   7   3      270.02      311.29      9.54 o
  -5   7   3      121.17      130.85      6.11 o
  -4   7   3     1292.33     1283.54     25.77 o
  -3   7   3        3.43       -3.49      3.56 o
  -2   7   3      577.23      590.59     13.15 o
  -1   7   3      321.67      306.61      7.81 o
   0   7   3       29.10       27.33      2.96 o
   1   7   3        0.05        1.17      3.56 o
   2   7   3      182.47      155.90      7.93 o
   3   7   3      408.65      431.20     24.50 o
   4   7   3     1483.13     1687.40     43.59 o
   5   7   3      556.43      601.05     27.52 o
   6   7   3       36.43       48.41     13.96 o
   7   7   3      263.75      297.32     70.81 o
   8   7   3        7.62        8.78     13.49 o
  -9   8   3        0.08      -14.95     17.94 o
  -8   8   3       44.74       74.95     25.84 o
  -7   8   3      156.79      171.11      9.93 o
  -6   8   3        1.06        0.96      3.00 o
  -5   8   3       30.96       37.39     18.12 o
  -4   8   3       36.60       30.65      8.79 o
  -3   8   3      309.41      304.54      9.84 o
  -2   8   3       99.41      101.52      5.74 o
  -1   8   3        2.55        1.41      3.18 o
   0   8   3       37.78       38.48      3.53 o
   1   8   3        6.57        5.72      2.74 o
   2   8   3       19.82       23.30      3.17 o
   3   8   3       61.71       50.50      4.57 o
   4   8   3     1586.52     1779.32     53.48 o
   5   8   3        5.73        1.86      5.29 o
   6   8   3      306.55      319.20     28.30 o
   7   8   3        1.39       13.42     11.84 o
   8   8   3        1.24       -9.71     12.97 o
  -8   9   3        0.02       -6.58     18.60 o
  -7   9   3       16.57       26.38     17.34 o
  -6   9   3      140.71      145.12     10.41 o
  -5   9   3      136.10      134.32     10.19 o
  -4   9   3       14.78       16.69      7.78 o
  -3   9   3      233.50      229.45     13.62 o
  -2   9   3      259.94      244.41      9.37 o
  -1   9   3       45.68       42.34      5.47 o
   0   9   3       46.32       40.74      4.28 o
   1   9   3       12.14       12.08      4.19 o
   2   9   3      100.79       91.08      5.24 o
   3   9   3      159.90      176.76      8.77 o
   4   9   3      165.11      217.47     32.53 o
   5   9   3      172.93      153.59     17.58 o
   6   9   3       14.70       12.22     11.60 o
   7   9   3       29.68       28.17     28.05 o
  -8  10   3       27.75       23.92     25.12 o
  -7  10   3       29.88       71.59     22.79 o
  -6  10   3       73.80       77.35     10.14 o
  -5  10   3       47.17       38.41      7.57 o
  -4  10   3      131.42      143.69     24.66 o
  -3  10   3      202.33      162.49     14.97 o
  -2  10   3       18.27        6.62      5.49 o
  -1  10   3      158.20      150.09      8.44 o
   0  10   3        1.57        1.28      3.76 o
   1  10   3       38.28       46.10      5.19 o
   2  10   3        0.19        0.28      6.28 o
   3  10   3       45.18       55.61     12.07 o
   4  10   3      164.37      136.87     18.98 o
   5  10   3        2.84       17.25     11.96 o
   6  10   3       87.91      124.38     30.57 o
   7  10   3        3.69       23.42     16.83 o
  -7  11   3       30.53       60.47     26.26 o
  -6  11   3      341.54      361.13     44.27 o
  -5  11   3      121.77      106.95     12.87 o
  -4  11   3      275.55      278.77     27.46 o
  -3  11   3       35.58       44.79     11.96 o
  -2  11   3        1.22        4.13      6.70 o
  -1  11   3       17.18       15.11      5.38 o
   0  11   3        0.75        4.95      5.38 o
   1  11   3       11.96       18.25      5.65 o
   2  11   3      116.49      106.25     36.14 o
   3  11   3      102.37      136.74     38.00 o
   4  11   3        0.56       -1.84     10.79 o
   5  11   3      326.08      327.88     27.20 o
   6  11   3        2.76      -32.67     32.68 o
  -6  12   3        6.83       23.92     22.25 o
  -5  12   3       35.81       53.41     12.12 o
  -4  12   3        0.07       -5.75      8.34 o
  -3  12   3       87.65      110.60     14.72 o
  -2  12   3       53.29       44.90     10.14 o
  -1  12   3       56.19       65.87     19.92 o
   0  12   3      264.73      276.71     17.22 o
   1  12   3        3.33      -14.80     15.04 o
   2  12   3       28.97       32.69     10.71 o
   3  12   3       11.32       19.43     12.64 o
   4  12   3      103.76       92.99     17.73 o
   5  12   3       11.84       -1.08     16.69 o
  -4  13   3        0.04      -14.22      9.48 o
  -3  13   3        3.26       -5.70     11.84 o
  -2  13   3       31.34       38.70      8.76 o
  -1  13   3        5.19       16.09     11.96 o
   0  13   3       14.11        1.60      9.19 o
   1  13   3        7.62       18.86      9.44 o
   2  13   3        0.47        7.72      9.18 o
   3  13   3        7.05       13.29     28.74 o
  -1  14   3       26.44       58.61     14.95 o
   0  14   3        1.05       10.11     13.04 o
 -11   0   4       29.24       28.71     12.02 o
 -10   0   4      183.34      204.83     23.11 o
  -9   0   4        9.04      -12.47      8.31 o
  -8   0   4      493.11      494.54     21.77 o
  -7   0   4      786.93      786.78     24.77 o
  -6   0   4      408.63      439.55     13.38 o
  -5   0   4     2875.11     2753.46     57.15 o
  -4   0   4      257.85      266.01     11.15 o
  -3   0   4      140.30      108.20      6.65 o
  -2   0   4     2606.03     2404.15     61.14 o
  -1   0   4     3197.59     3126.55     61.72 o
   0   0   4      152.50      158.40      6.18 o
   1   0   4     4367.57     4313.34     86.06 o
   2   0   4       57.86       44.94      2.93 o
   3   0   4     5322.64     5500.50     96.75 o
   4   0   4     1329.67     1362.67     27.22 o
   5   0   4      230.23      234.77      8.27 o
   6   0   4      409.12      386.64     11.57 o
   7   0   4      323.80      366.39     12.16 o
   8   0   4       43.17       57.48      8.91 o
   9   0   4       24.76       31.64     10.17 o
  10   0   4      121.19      101.54     13.28 o
 -11   1   4        0.47      -10.83      8.00 o
 -10   1   4        1.60      -13.64     10.50 o
  -9   1   4        0.90       -1.44     12.59 o
  -8   1   4      456.75      475.96     13.59 o
  -7   1   4        5.18        8.13      2.96 o
  -6   1   4       13.01        6.69      2.69 o
  -5   1   4       19.23        7.97      3.62 o
  -4   1   4        0.27        4.03      3.15 o
  -3   1   4      127.51      128.74      4.12 o
  -2   1   4        0.61       -2.34      2.32 o
  -1   1   4      469.22      465.02     23.59 o
   0   1   4      730.22      705.89     18.39 o
   1   1   4       29.21       31.36      3.65 o
   2   1   4     3037.91     3035.85     44.60 o
   3   1   4     2662.41     2575.86     36.16 o
   4   1   4       23.72       21.40      2.29 o
   5   1   4      550.47      526.66      9.55 o
   6   1   4     1165.10     1260.49     42.87 o
   7   1   4       79.61       78.76      4.45 o
   8   1   4      275.05      302.03     12.23 o
   9   1   4       77.06       73.20     10.29 o
  10   1   4       20.70       10.77      9.63 o
 -11   2   4        3.37       19.14      9.59 o
 -10   2   4       17.34        9.47      7.45 o
  -9   2   4       28.05       37.89      6.24 o
  -8   2   4       48.37       55.10      4.99 o
  -7   2   4      336.74      321.12      9.62 o
  -6   2   4       16.37       16.53      3.36 o
  -5   2   4       26.39       15.57      2.41 o
  -4   2   4       27.49       22.09      2.58 o
  -3   2   4      133.73      137.22      6.59 o
  -2   2   4      824.16      837.64     17.12 o
  -1   2   4     5195.19     5288.27    235.22 o
   0   2   4     2143.56     2146.27     32.51 o
   1   2   4      649.17      613.45     10.78 o
   2   2   4     1736.73     1925.51     47.52 o
   3   2   4     1343.49     1433.99     36.34 o
   4   2   4      622.52      589.94     11.35 o
   5   2   4      326.36      316.12     13.94 o
   6   2   4      161.17      145.17      4.78 o
   7   2   4        0.77        1.35      3.92 o
   8   2   4       11.66       13.36      6.28 o
   9   2   4       40.49       64.72     12.98 o
  10   2   4        0.22       11.36     10.70 o
 -11   3   4       93.28      112.72     22.32 o
 -10   3   4        2.91        9.45      5.29 o
  -9   3   4        2.40        2.20      5.22 o
  -8   3   4       36.57       35.02      3.96 o
  -7   3   4      554.49      555.23     29.71 o
  -6   3   4        3.01       12.80      3.29 o
  -5   3   4      473.06      432.78     14.20 o
  -4   3   4      716.16      719.48     24.29 o
  -3   3   4     2212.25     2375.66     44.65 o
  -2   3   4      927.91      950.85     24.22 o
  -1   3   4     2299.27     2291.25     41.97 o
   0   3   4       81.09       73.03      3.38 o
   1   3   4      103.91      116.16      3.75 o
   2   3   4      245.36      222.96      4.87 o
   3   3   4       34.75       36.15      3.80 o
   4   3   4       71.17       61.97      2.78 o
   5   3   4     2524.01     2585.72    115.73 o
   6   3   4       10.67       12.68      3.32 o
   7   3   4       78.99       54.14      9.78 o
   8   3   4        3.56       20.97      8.96 o
   9   3   4       41.88       25.12     13.22 o
 -10   4   4       16.50        5.91      5.65 o
  -9   4   4       47.32       52.49     14.42 o
  -8   4   4       51.13       40.75      4.32 o
  -7   4   4      135.05      122.77     12.24 o
  -6   4   4       51.06       60.28      4.36 o
  -5   4   4      747.46      759.64     17.48 o
  -4   4   4       75.26       83.25      4.20 o
  -3   4   4     2384.80     2439.05     40.16 o
  -2   4   4      117.04      126.78      4.76 o
  -1   4   4     1281.24     1345.67     21.72 o
   0   4   4     4808.91     4857.29     67.94 o
   1   4   4        1.44        1.22      2.72 o
   2   4   4     1293.59     1411.31     20.92 o
   3   4   4     1015.80     1037.35     15.96 o
   4   4   4      132.51      129.95      2.94 o
   5   4   4      125.09      124.99     20.32 o
   6   4   4      124.24      100.18      8.94 o
   7   4   4       23.60        1.84     14.35 o
   8   4   4      417.18      407.29     25.00 o
   9   4   4        3.06       -7.77     10.76 o
 -10   5   4       86.82      116.90     16.93 o
  -9   5   4        7.87       14.42      5.98 o
  -8   5   4      147.59      147.46     21.34 o
  -7   5   4       66.43       72.70     22.88 o
  -6   5   4     1844.05     1871.52     36.69 o
  -5   5   4       74.60       69.85      6.88 o
  -4   5   4      697.55      728.75     15.43 o
  -3   5   4       25.09       11.60      2.40 o
  -2   5   4      492.20      479.85     13.34 o
  -1   5   4      146.26      148.30      4.84 o
   0   5   4     1131.11     1117.15     17.33 o
   1   5   4       51.25       46.57      2.81 o
   2   5   4     1136.61     1144.61     17.98 o
   3   5   4      847.85      885.03     15.52 o
   4   5   4      148.08      136.71      8.38 o
   5   5   4      480.18      468.80     16.38 o
   6   5   4      125.18      100.01     24.42 o
   7   5   4        1.08        0.37     10.33 o
   8   5   4      104.00      138.69     24.38 o
   9   5   4      109.36       79.70     19.69 o
 -10   6   4      135.53      114.30     25.13 o
  -9   6   4       17.67       45.57     17.82 o
  -8   6   4        2.46        8.97      4.61 o
  -7   6   4      374.35      384.37     12.78 o
  -6   6   4        2.98        4.80      3.76 o
  -5   6   4      360.84      350.88     20.35 o
  -4   6   4       40.29       38.51      4.05 o
  -3   6   4       37.57       38.52      3.36 o
  -2   6   4      173.94      172.26      5.57 o
  -1   6   4      786.89      872.75     28.24 o
   0   6   4      263.47      282.04      6.67 o
   1   6   4      591.56      625.31     18.39 o
   2   6   4      267.70      287.12      7.17 o
   3   6   4        0.96        3.18      1.84 o
   4   6   4      341.58      355.07     36.89 o
   5   6   4      111.37       91.16      9.12 o
   6   6   4       84.60       69.36     11.49 o
   7   6   4      220.36      211.81     17.09 o
   8   6   4        4.93       -4.27      7.48 o
   9   6   4       47.75       28.17     18.42 o
  -9   7   4       10.66       22.07     17.94 o
  -8   7   4        0.26        5.72     10.47 o
  -7   7   4      174.88      184.45     18.44 o
  -6   7   4      286.80      258.97     19.62 o
  -5   7   4        0.08        1.98      3.87 o
  -4   7   4        0.08        3.95      2.98 o
  -3   7   4      154.30      139.84     19.43 o
  -2   7   4      270.34      273.46     10.91 o
  -1   7   4       53.44       52.31      3.98 o
   0   7   4       16.82       13.25      4.75 o
   1   7   4        0.55       -1.48      2.56 o
   2   7   4       21.88       18.99      2.76 o
   3   7   4       56.04       63.19      6.67 o
   4   7   4        3.36        2.27      7.37 o
   5   7   4       22.02       21.94      9.48 o
   6   7   4      146.91      129.42     13.91 o
   7   7   4      132.79      124.68     15.37 o
   8   7   4       15.67       35.29     25.00 o
  -9   8   4       77.27      141.90     27.40 o
  -8   8   4        7.29        0.00      5.98 o
  -7   8   4       36.80       31.82      8.58 o
  -6   8   4        0.01       -1.02      4.69 o
  -5   8   4       10.95        8.89      4.79 o
  -4   8   4       41.51       33.58      4.96 o
  -3   8   4      492.01      541.74     16.05 o
  -2   8   4       13.35       14.87      4.55 o
  -1   8   4       52.90       43.84      4.80 o
   0   8   4      609.98      618.99     25.49 o
   1   8   4      541.40      579.85     15.97 o
   2   8   4        4.51        7.22      4.19 o
   3   8   4       90.33       77.56      5.69 o
   4   8   4        3.30       -3.74      8.26 o
   5   8   4      264.81      240.15     18.02 o
   6   8   4        7.69        2.51     10.48 o
   7   8   4       36.10       39.04     13.29 o
   8   8   4      130.78      157.90     20.12 o
  -8   9   4      117.52      151.98     27.76 o
  -7   9   4        0.25       33.01     18.00 o
  -6   9   4       19.55       26.92      7.98 o
  -5   9   4        2.79       -0.64      5.53 o
  -4   9   4       12.55       13.41      5.50 o
  -3   9   4        2.93        5.02      4.85 o
  -2   9   4     1306.81     1397.78     52.15 o
  -1   9   4       13.57       11.66      4.43 o
   0   9   4     1144.25     1182.79     27.95 o
   1   9   4      225.56      213.49      9.61 o
   2   9   4      196.89      181.81      7.68 o
   3   9   4        3.21       -2.67      8.67 o
   4   9   4        0.23        9.39     16.98 o
   5   9   4       13.41       16.27     11.14 o
   6   9   4       18.47        8.38     16.80 o
   7   9   4      223.29      207.93     69.68 o
  -8  10   4       87.43      180.98     29.61 o
  -7  10   4       25.38       57.84     20.81 o
  -6  10   4        9.09        4.88      8.45 o
  -5  10   4      101.14      116.01     11.78 o
  -4  10   4       12.08       11.88      9.27 o
  -3  10   4      555.92      552.17     21.57 o
  -2  10   4       31.00       35.66     10.77 o
  -1  10   4      612.07      593.13     17.76 o
   0  10   4      324.92      295.48     11.72 o
   1  10   4       42.24       42.90      7.12 o
   2  10   4        6.76       23.70      7.90 o
   3  10   4       83.08       79.28     13.54 o
   4  10   4       32.83       19.57     11.35 o
   5  10   4        3.95        4.78     11.95 o
   6  10   4        7.79       -3.50     12.05 o
  -7  11   4        3.92        7.24     21.05 o
  -6  11   4        0.45       -7.62      8.07 o
  -5  11   4        4.74        6.25      7.83 o
  -4  11   4       49.02       39.03      9.94 o
  -3  11   4       25.35       37.88     10.11 o
  -2  11   4        2.59       16.33      6.61 o
  -1  11   4       53.94       68.13     21.24 o
   0  11   4        5.75       -5.51      5.86 o
   1  11   4        1.48        4.36      6.32 o
   2  11   4      137.61      114.09     25.25 o
   3  11   4        2.60       17.80     11.88 o
   4  11   4       15.11        5.86     12.33 o
   5  11   4       53.72       49.47     18.27 o
  -6  12   4       27.93       -7.78     20.34 o
  -5  12   4       10.63       18.10     10.53 o
  -4  12   4        1.43      -19.77     20.06 o
  -3  12   4        9.24        9.95     12.05 o
  -2  12   4       36.04       41.61     14.56 o
  -1  12   4       56.10       63.36      8.74 o
   0  12   4       69.40       72.52     10.32 o
   1  12   4        7.03       -1.11      8.66 o
   2  12   4       29.54       14.62      8.30 o
   3  12   4       37.43       29.86     13.32 o
   4  12   4       12.89       -6.44     26.23 o
  -4  13   4        0.06       -1.76      5.69 o
  -3  13   4       27.38       29.87     11.98 o
  -2  13   4      107.42      156.82     22.08 o
  -1  13   4        8.04        8.31     10.71 o
   0  13   4       68.00       72.43     19.59 o
   1  13   4       17.24       14.53      8.83 o
   2  13   4       30.00       29.66     11.15 o
   3  13   4        9.22       41.92     16.58 o
 -11   1   5        2.14       25.99      9.25 o
 -10   1   5        2.41        4.64      7.50 o
  -9   1   5      124.76      141.55     18.40 o
  -8   1   5       46.86       50.84      5.22 o
  -7   1   5      267.15      267.80      9.80 o
  -6   1   5       28.17       20.10      2.67 o
  -5   1   5        7.60        8.29      2.24 o
  -4   1   5      431.15      396.50      8.26 o
  -3   1   5      323.04      327.21      7.20 o
  -2   1   5     2066.80     1941.80     30.93 o
  -1   1   5       51.18       52.77      4.52 o
   0   1   5      979.32     1019.75     80.31 o
   1   1   5      467.93      508.89      8.97 o
   2   1   5      326.95      348.93     10.53 o
   3   1   5       20.73       17.46      3.59 o
   4   1   5      230.42      198.94     11.05 o
   5   1   5       23.93       28.71      2.70 o
   6   1   5      223.34      214.12      6.54 o
   7   1   5      140.92      119.97      5.64 o
   8   1   5        0.62       -6.10      8.10 o
   9   1   5       85.42       88.17      8.25 o
 -11   2   5       16.33        7.80     11.14 o
 -10   2   5      115.26      136.52     12.67 o
  -9   2   5       16.18       22.52      5.38 o
  -8   2   5      741.75      800.52     39.67 o
  -7   2   5      936.16      966.66     22.06 o
  -6   2   5       53.25       50.24      5.15 o
  -5   2   5      400.24      370.40      9.43 o
  -4   2   5      818.64      824.93     15.59 o
  -3   2   5       47.91       72.28      4.69 o
  -2   2   5       50.33       69.12      5.12 o
  -1   2   5     1263.86     1204.68     18.65 o
   0   2   5      508.72      498.22      8.69 o
   1   2   5      226.29      273.67      8.87 o
   2   2   5        4.67        9.75      1.97 o
   3   2   5     1072.55     1084.14     37.21 o
   4   2   5      192.60      187.03      5.31 o
   5   2   5      100.86      100.33      8.29 o
   6   2   5      940.70      933.28     17.92 o
   7   2   5      462.77      480.82     35.52 o
   8   2   5      126.19      130.83      8.72 o
   9   2   5       33.43       25.60     10.65 o
 -11   3   5       44.50       62.64     12.37 o
 -10   3   5       14.61        8.43      6.84 o
  -9   3   5      183.51      177.66     10.96 o
  -8   3   5       78.02       77.59      6.26 o
  -7   3   5        0.51       -4.89      3.74 o
  -6   3   5      442.21      439.93     21.33 o
  -5   3   5      306.97      313.17      7.45 o
  -4   3   5     1310.91     1225.12     27.56 o
  -3   3   5     1004.52      966.21     17.60 o
  -2   3   5     3486.36     3448.54     62.03 o
  -1   3   5      324.05      349.27      8.35 o
   0   3   5       21.41        9.64      2.93 o
   1   3   5       21.55       21.33      2.75 o
   2   3   5        1.21        1.35      1.55 o
   3   3   5        5.20        4.76      1.85 o
   4   3   5      478.64      472.24     11.76 o
   5   3   5      493.99      463.50     10.03 o
   6   3   5      356.20      389.46      8.51 o
   7   3   5      261.63      269.23      7.67 o
   8   3   5       37.24       45.58     10.89 o
   9   3   5        7.61       -7.77     10.23 o
 -10   4   5        0.76        0.30     16.09 o
  -9   4   5       18.62       17.18      5.80 o
  -8   4   5       52.25       47.83     11.40 o
  -7   4   5       70.87       69.52      5.61 o
  -6   4   5      179.40      175.91     14.88 o
  -5   4   5      223.61      215.53      9.31 o
  -4   4   5        0.03        1.15      2.75 o
  -3   4   5     4723.90     5057.94     81.05 o
  -2   4   5      736.74      739.50     17.41 o
  -1   4   5     1476.36     1539.12     26.10 o
   0   4   5      490.69      534.58      9.52 o
   1   4   5       11.43       12.86      3.02 o
   2   4   5      847.65      872.48     15.56 o
   3   4   5      137.75      155.83      5.65 o
   4   4   5        0.00       -1.27      2.27 o
   5   4   5      469.56      479.38      9.77 o
   6   4   5       13.83       28.71      8.37 o
   7   4   5       23.44       29.88      7.95 o
   8   4   5      112.24       98.13     15.02 o
   9   4   5        2.33        1.79     12.02 o
 -10   5   5        0.51        2.99     16.21 o
  -9   5   5      208.97      227.18     15.51 o
  -8   5   5        0.01        4.23      7.18 o
  -7   5   5        0.03        1.65      3.76 o
  -6   5   5        0.64       -5.28      3.58 o
  -5   5   5        6.97       -1.63      7.45 o
  -4   5   5      434.98      460.38     11.86 o
  -3   5   5      164.94      157.58      6.03 o
  -2   5   5      394.12      388.27     19.14 o
  -1   5   5      113.01      129.33      5.30 o
   0   5   5     1269.20     1207.59     27.40 o
   1   5   5        4.99        5.98      2.43 o
   2   5   5      575.50      539.90     11.47 o
   3   5   5      342.32      345.28      8.45 o
   4   5   5       42.93       46.98      3.20 o
   5   5   5      119.45       94.82     13.91 o
   6   5   5      131.56      120.28     10.97 o
   7   5   5      125.68      125.32     23.67 o
   8   5   5       48.91       63.59     17.95 o
   9   5   5        5.09        2.99     15.01 o
 -10   6   5       37.27       35.29     20.34 o
  -9   6   5       39.27       36.66      7.55 o
  -8   6   5      114.64      120.86     10.78 o
  -7   6   5      149.72      138.30     26.87 o
  -6   6   5       76.94       72.07      6.32 o
  -5   6   5       47.78       36.76      4.38 o
  -4   6   5      143.91      126.43      5.80 o
  -3   6   5       75.21       58.51      6.34 o
  -2   6   5        1.45        1.15      2.75 o
  -1   6   5       80.09       66.20      4.30 o
   0   6   5        5.41        7.51      2.50 o
   1   6   5       88.15       94.76      5.42 o
   2   6   5       74.85       73.32      3.42 o
   3   6   5      745.05      665.12     57.94 o
   4   6   5       25.90       22.06      1.31 o
   5   6   5      500.19      462.19     19.22 o
   6   6   5        0.02        3.92      8.62 o
   7   6   5       89.30       79.11     12.87 o
   8   6   5        0.92       -6.27     10.76 o
  -9   7   5      249.87      272.79     37.96 o
  -8   7   5      123.51      139.57     14.27 o
  -7   7   5       20.26       34.84     15.67 o
  -6   7   5        1.05        4.41      5.01 o
  -5   7   5       39.10       30.84      5.52 o
  -4   7   5       27.63       23.80      5.92 o
  -3   7   5      465.86      453.75     16.62 o
  -2   7   5      902.39      964.45     20.58 o
  -1   7   5        5.56        5.51      3.14 o
   0   7   5      331.07      323.94      8.40 o
   1   7   5      725.31      757.53     47.12 o
   2   7   5      575.38      566.22     14.55 o
   3   7   5       69.49       51.60      8.88 o
   4   7   5      378.15      372.08     23.11 o
   5   7   5       24.61       15.27     10.20 o
   6   7   5      224.51      250.25     21.61 o
   7   7   5        6.49        7.57     11.20 o
   8   7   5      103.84       91.22     26.42 o
  -9   8   5       76.29       53.84     22.25 o
  -8   8   5       12.32       10.24      6.12 o
  -7   8   5      162.23      162.92     19.66 o
  -6   8   5       39.53       46.39      7.71 o
  -5   8   5       24.67        5.17     11.04 o
  -4   8   5        4.78        9.61      5.84 o
  -3   8   5      234.93      227.56     26.29 o
  -2   8   5       87.72       88.92     10.92 o
  -1   8   5      323.61      334.98     14.41 o
   0   8   5      485.73      512.08     12.90 o
   1   8   5      455.28      436.42     11.58 o
   2   8   5      414.11      428.51     11.81 o
   3   8   5      342.26      325.21     21.72 o
   4   8   5       50.71       63.45     11.80 o
   5   8   5      313.98      336.89     23.10 o
   6   8   5        7.69       -0.32      5.61 o
   7   8   5       25.32       10.60     16.97 o
  -8   9   5      251.58      213.39     32.87 o
  -7   9   5       51.25       36.47      8.62 o
  -6   9   5       43.03       51.21      9.90 o
  -5   9   5      151.87      137.40     21.79 o
  -4   9   5       46.09       54.31      7.35 o
  -3   9   5       21.90       21.32     12.86 o
  -2   9   5       10.11       11.03      4.61 o
  -1   9   5       33.27       34.39      5.24 o
   0   9   5      268.92      257.35      9.01 o
   1   9   5        2.45       -2.45      5.05 o
   2   9   5       34.38       28.71      4.94 o
   3   9   5       55.35       67.34      7.61 o
   4   9   5        1.42       15.05     24.58 o
   5   9   5        3.49        4.80     11.44 o
   6   9   5       56.23       73.10     22.01 o
   7   9   5       36.37       29.02     15.70 o
  -7  10   5      107.58      100.74     23.81 o
  -6  10   5       74.44       86.42     14.06 o
  -5  10   5       10.36       22.37     16.42 o
  -4  10   5       26.06       41.56      9.26 o
  -3  10   5       95.81       96.46     15.59 o
  -2  10   5        5.34       12.57      6.85 o
  -1  10   5      213.86      237.03      9.89 o
   0  10   5        2.50        6.29      4.19 o
   1  10   5      390.24      413.56     13.40 o
   2  10   5       36.66       29.77     16.72 o
   3  10   5        6.60       -7.15     10.11 o
   4  10   5       13.80       16.84     12.07 o
   5  10   5        0.12       20.83     17.97 o
   6  10   5        0.54       -4.19     13.07 o
  -7  11   5       32.06       17.88     21.53 o
  -6  11   5       69.62      117.25     23.06 o
  -5  11   5       79.79       82.43     11.55 o
  -4  11   5      263.01      276.89     20.85 o
  -3  11   5       80.94      107.96     23.54 o
  -2  11   5      364.79      419.84     17.70 o
  -1  11   5       89.59       73.64      8.47 o
   0  11   5      264.53      276.30     17.04 o
   1  11   5        4.08       -7.35      8.97 o
   2  11   5      445.89      464.64     36.02 o
   3  11   5        0.52       16.43     12.20 o
   4  11   5       63.78       84.93     40.95 o
   5  11   5       31.72       39.66     20.58 o
  -5  12   5       13.73        9.46     13.52 o
  -4  12   5        5.19        9.05     10.26 o
  -3  12   5       57.85       45.64     10.88 o
  -2  12   5        7.66       -4.48      9.09 o
  -1  12   5      222.79      258.51     28.62 o
   0  12   5       18.24       14.77     27.51 o
   1  12   5      280.39      263.82     29.37 o
   2  12   5       62.18       54.41     11.78 o
   3  12   5      184.05      169.09     21.79 o
   4  12   5       86.07       76.96     17.71 o
  -4  13   5       49.13       55.63     24.11 o
  -3  13   5        3.85       11.06     11.21 o
  -2  13   5       54.38       56.77     13.28 o
  -1  13   5        2.71       15.49     12.50 o
   0  13   5        8.19        2.62      8.94 o
   1  13   5        0.13      -10.94      9.24 o
   2  13   5       57.39       30.33     15.34 o
 -11   0   6       59.39       52.76     15.61 o
 -10   0   6      488.10      482.34     35.49 o
  -9   0   6      185.30      217.66     21.67 o
  -8   0   6      305.23      347.84     19.17 o
  -7   0   6        4.04        8.31      7.77 o
  -6   0   6        4.18       -1.79      6.58 o
  -5   0   6      196.94      215.64     12.94 o
  -4   0   6     1510.66     1585.21     45.11 o
  -3   0   6     3502.87     3563.53     92.07 o
  -2   0   6      712.78      627.14     14.77 o
  -1   0   6     2622.15     2422.04     48.84 o
   0   0   6       90.12      100.15      5.39 o
   1   0   6     3094.35     3255.33     68.05 o
   2   0   6      538.70      627.77     17.19 o
   3   0   6      265.66      260.29     10.25 o
   4   0   6      738.40      806.29     18.10 o
   5   0   6      121.65      143.70      7.60 o
   6   0   6      284.40      296.88     11.80 o
   7   0   6      254.41      276.91     17.13 o
   8   0   6        7.10       -7.77      9.57 o
   9   0   6       29.91       24.40     10.65 o
 -11   1   6      127.53       91.71     12.40 o
 -10   1   6       22.61       32.88      9.33 o
  -9   1   6      234.78      252.04     23.20 o
  -8   1   6      731.88      807.95     25.09 o
  -7   1   6       89.84       94.60      7.77 o
  -6   1   6       69.70       76.40      5.83 o
  -5   1   6      154.05      158.60      7.83 o
  -4   1   6        3.26        0.00      4.23 o
  -3   1   6        6.69        4.32      2.68 o
  -2   1   6       20.39       18.83      3.34 o
  -1   1   6        1.59       -0.75      3.08 o
   0   1   6     3201.33     3241.82    199.34 o
   1   1   6      364.28      415.37     15.04 o
   2   1   6      986.27      948.64     21.18 o
   3   1   6      141.36      150.71      4.88 o
   4   1   6       31.96       26.92      2.94 o
   5   1   6      311.40      353.70     18.85 o
   6   1   6        1.88        3.29      2.96 o
   7   1   6      176.83      143.55     10.00 o
   8   1   6      305.40      303.82     21.38 o
   9   1   6      115.70      107.56     14.33 o
 -11   2   6       73.36       58.02     18.31 o
 -10   2   6       37.99       32.16      9.78 o
  -9   2   6      203.93      210.48     11.26 o
  -8   2   6        2.25        1.59      7.71 o
  -7   2   6      539.04      560.20     40.23 o
  -6   2   6        2.47       11.16      3.11 o
  -5   2   6      168.76      200.19     14.94 o
  -4   2   6       75.84       71.34      6.61 o
  -3   2   6      653.91      701.66     20.16 o
  -2   2   6      213.00      247.99      6.07 o
  -1   2   6        9.43        7.16      4.78 o
   0   2   6       39.99       48.37      2.47 o
   1   2   6      450.21      503.17     13.73 o
   2   2   6       14.85       15.02      2.33 o
   3   2   6       16.91        8.99      2.45 o
   4   2   6      147.94      171.22     12.99 o
   5   2   6       53.19       63.31      9.66 o
   6   2   6        0.61        2.83      2.54 o
   7   2   6       15.08       12.68      4.44 o
   8   2   6       20.49       20.62      4.91 o
   9   2   6       68.90       77.95     15.55 o
 -11   3   6       28.74       32.23     11.25 o
 -10   3   6        0.74        5.63      7.26 o
  -9   3   6       10.56       11.55      5.19 o
  -8   3   6      326.69      310.83     11.63 o
  -7   3   6     1020.62     1170.43     65.84 o
  -6   3   6       35.72       38.58      7.57 o
  -5   3   6     1159.22     1214.63     24.67 o
  -4   3   6      249.89      260.66      9.49 o
  -3   3   6     3777.03     3832.77     60.64 o
  -2   3   6      221.90      190.25     10.07 o
  -1   3   6      694.73      662.09     13.63 o
   0   3   6        1.33       -0.60      1.88 o
   1   3   6       89.36       94.11      4.21 o
   2   3   6       33.43       28.01      3.26 o
   3   3   6       10.45        6.01      5.65 o
   4   3   6      139.82      133.72     14.34 o
   5   3   6       25.43       10.47      8.67 o
   6   3   6      239.39      242.03      8.68 o
   7   3   6       65.12       59.63      4.99 o
   8   3   6       21.79       -0.60     13.94 o
   9   3   6       93.88       81.49     15.44 o
 -10   4   6      143.78      172.53     16.14 o
  -9   4   6        1.81        3.76      6.51 o
  -8   4   6      536.47      562.40     41.48 o
  -7   4   6      130.14      122.81     12.45 o
  -6   4   6        5.57        8.06      3.89 o
  -5   4   6       88.62      101.34      5.90 o
  -4   4   6      206.95      196.47      7.43 o
  -3   4   6     2740.84     2706.50     45.11 o
  -2   4   6     3856.86     3972.45     64.03 o
  -1   4   6      339.76      308.64      8.46 o
   0   4   6     1466.47     1537.31     38.62 o
   1   4   6      546.31      547.27     10.92 o
   2   4   6       11.88       11.34      2.75 o
   3   4   6     1500.88     1573.28     25.96 o
   4   4   6      943.72      963.17     19.02 o
   5   4   6       49.75       52.58      8.20 o
   6   4   6       51.44       28.57      6.65 o
   7   4   6      164.11      158.05     15.60 o
   8   4   6       26.30       32.18     20.28 o
 -10   5   6        4.13        6.47     11.66 o
  -9   5   6      135.05      132.99     14.36 o
  -8   5   6       11.56        1.63     13.73 o
  -7   5   6      274.39      258.06     12.19 o
  -6   5   6      108.89      102.44     15.62 o
  -5   5   6      720.63      757.16     25.84 o
  -4   5   6      230.38      222.01     24.80 o
  -3   5   6        9.43       10.23      3.15 o
  -2   5   6     3555.61     3854.97     70.76 o
  -1   5   6      218.31      221.16      6.69 o
   0   5   6       59.89       53.38      3.52 o
   1   5   6      627.66      638.83     24.13 o
   2   5   6     1569.98     1576.04     30.01 o
   3   5   6       25.89       23.24      3.29 o
   4   5   6      320.26      331.26      7.56 o
   5   5   6       49.62       48.85      7.16 o
   6   5   6      352.55      347.24     37.57 o
   7   5   6        0.55      -11.44     10.99 o
   8   5   6      162.17      173.20     30.28 o
 -10   6   6       17.12       29.19     20.33 o
  -9   6   6        5.25       -8.67      6.01 o
  -8   6   6      133.14      106.41     11.14 o
  -7   6   6       38.65       31.17      7.07 o
  -6   6   6       56.76       66.74      9.51 o
  -5   6   6       27.78       21.63      5.94 o
  -4   6   6      352.70      363.20     24.16 o
  -3   6   6        0.30        2.35      3.76 o
  -2   6   6      158.76      163.24      7.75 o
  -1   6   6       42.76       38.18      6.37 o
   0   6   6       44.75       44.96      4.52 o
   1   6   6      240.56      236.60      7.15 o
   2   6   6       21.32       22.87      2.96 o
   3   6   6      881.78      983.02     64.86 o
   4   6   6      650.29      647.96     14.06 o
   5   6   6       18.17       18.83      7.51 o
   6   6   6        1.68        2.10     13.69 o
   7   6   6       58.77       59.93     12.69 o
   8   6   6       37.88       62.80     20.16 o
  -9   7   6       15.82        9.54     14.35 o
  -8   7   6       51.62       54.95     10.21 o
  -7   7   6       99.27       93.30     26.63 o
  -6   7   6       29.42       22.93      6.61 o
  -5   7   6        0.85        0.79      4.75 o
  -4   7   6       19.98        7.95     18.78 o
  -3   7   6       24.75       23.42      4.65 o
  -2   7   6      117.77      115.48      6.70 o
  -1   7   6      296.55      284.73      9.28 o
   0   7   6       17.41       23.35      3.76 o
   1   7   6        3.98       13.39      3.17 o
   2   7   6       45.83       47.92      4.32 o
   3   7   6      154.26      159.66      8.05 o
   4   7   6        4.95        9.79      2.28 o
   5   7   6        0.01       -2.57      9.77 o
   6   7   6       78.37       93.70     14.74 o
   7   7   6       45.84       32.08     12.50 o
  -9   8   6        0.00      -30.50     20.33 o
  -8   8   6       30.31       29.18      7.58 o
  -7   8   6       30.89       29.07     26.56 o
  -6   8   6      107.77       95.83     14.99 o
  -5   8   6      295.16      285.07     14.23 o
  -4   8   6      139.25      135.63      9.72 o
  -3   8   6       62.05       65.93      6.60 o
  -2   8   6      279.12      315.03     11.07 o
  -1   8   6       68.31       50.43      5.41 o
   0   8   6      290.12      298.81      9.85 o
   1   8   6        0.10       -0.19      3.26 o
   2   8   6       94.55       86.98      7.12 o
   3   8   6       33.36       36.50      6.48 o
   4   8   6      107.99       87.46      7.33 o
   5   8   6      381.45      366.55     24.49 o
   6   8   6       81.09       65.25     14.66 o
   7   8   6       12.30        6.29     19.04 o
  -8   9   6       10.46       11.82     15.82 o
  -7   9   6       39.82       63.28     11.75 o
  -6   9   6      371.29      400.46     96.02 o
  -5   9   6      439.76      499.08     52.42 o
  -4   9   6      151.31      188.48     11.90 o
  -3   9   6       34.49       23.93      8.08 o
  -2   9   6        3.30        5.62      4.86 o
  -1   9   6        0.03       -2.49      6.93 o
   0   9   6        1.59        2.79      7.15 o
   1   9   6       37.04       26.67      7.21 o
   2   9   6      389.80      384.24     17.14 o
   3   9   6       28.90       28.82     23.30 o
   4   9   6      364.12      343.76     47.72 o
   5   9   6       17.76       14.01     12.62 o
   6   9   6       66.19       80.57     26.38 o
  -7  10   6        7.74       12.55      7.76 o
  -6  10   6        6.50        3.81     11.28 o
  -5  10   6       99.12       86.03     12.13 o
  -4  10   6       54.48       55.44     10.14 o
  -3  10   6       75.71       87.00      9.15 o
  -2  10   6       14.28       15.69      6.58 o
  -1  10   6        2.98       -3.37      4.87 o
   0  10   6       15.73       11.20      4.90 o
   1  10   6        1.44       -2.61     10.11 o
   2  10   6       74.82       89.97     17.53 o
   3  10   6      527.04      530.19     36.19 o
   4  10   6        0.63       -6.03     13.44 o
   5  10   6      109.48       96.12     17.63 o
  -6  11   6        9.47        6.95     14.65 o
  -5  11   6        0.34       -7.63      9.89 o
  -4  11   6      105.74      104.07     15.57 o
  -3  11   6       21.26       27.97     10.46 o
  -2  11   6       10.02        6.01      6.97 o
  -1  11   6        8.20        1.45      5.92 o
   0  11   6       34.98       16.31      9.30 o
   1  11   6        3.76        1.39      7.41 o
   2  11   6       77.55       74.73     13.85 o
   3  11   6      161.28      168.84     23.58 o
   4  11   6        7.00       -8.38     12.89 o
  -5  12   6        0.01       11.92     11.04 o
  -4  12   6        6.63        0.37     14.95 o
  -3  12   6        1.99       -4.36     12.91 o
  -2  12   6       62.21       78.54     11.26 o
  -1  12   6       35.46       46.60      9.28 o
   0  12   6        1.70       -0.58      7.88 o
   1  12   6       15.49       13.29      8.15 o
   2  12   6        1.96       -5.63     10.72 o
   3  12   6      150.85      128.46     22.50 o
  -3  13   6       22.49       34.75     16.75 o
  -2  13   6       75.59       61.62     14.96 o
  -1  13   6        9.72       11.36     10.71 o
   0  13   6       89.39       75.41     12.08 o
   1  13   6       23.79       27.39     14.35 o
 -11   1   7        1.21       21.08     11.46 o
 -10   1   7        8.24       16.47     11.03 o
  -9   1   7       62.50       68.36     11.56 o
  -8   1   7       10.08       13.23      9.54 o
  -7   1   7       14.73       12.69      7.35 o
  -6   1   7      104.26       81.59      9.76 o
  -5   1   7        6.77        2.39      4.19 o
  -4   1   7      711.72      721.94     19.08 o
  -3   1   7      342.68      352.16      8.34 o
  -2   1   7        0.03       -3.89      3.40 o
  -1   1   7       45.90       38.26      3.11 o
   0   1   7       33.59       44.86      3.81 o
   1   1   7        0.05        2.13      2.09 o
   2   1   7      603.97      611.70     20.55 o
   3   1   7      149.82      149.39      5.08 o
   4   1   7     2668.53     2669.45    138.45 o
   5   1   7      540.24      538.69     11.26 o
   6   1   7      238.28      273.28      8.00 o
   7   1   7        2.52       -1.89      5.07 o
   8   1   7       58.31       60.08      7.62 o
 -11   2   7       13.55       23.27     10.87 o
 -10   2   7        0.06        8.51      8.91 o
  -9   2   7       46.22       35.34     14.36 o
  -8   2   7      279.10      275.46     18.36 o
  -7   2   7      174.70      163.83      7.73 o
  -6   2   7      865.48      894.10     28.36 o
  -5   2   7      216.10      256.80     10.50 o
  -4   2   7      755.23      778.08     16.41 o
  -3   2   7      150.14      134.08     21.20 o
  -2   2   7       28.45       27.84      2.72 o
  -1   2   7      610.81      663.68     26.40 o
   0   2   7      457.27      426.98     11.59 o
   1   2   7     1527.44     1595.92     33.27 o
   2   2   7      237.57      227.96      7.02 o
   3   2   7     1062.37     1091.18     19.39 o
   4   2   7      109.09      107.07      9.04 o
   5   2   7      115.77      116.23      8.92 o
   6   2   7       11.15        7.56      3.66 o
   7   2   7      241.69      275.59     21.68 o
   8   2   7        9.53       13.89     10.20 o
 -10   3   7        1.66       -1.69      4.99 o
  -9   3   7      275.53      295.20     18.93 o
  -8   3   7       93.06       95.35      9.78 o
  -7   3   7      299.31      298.10     18.72 o
  -6   3   7      421.91      407.62     13.48 o
  -5   3   7      307.10      356.25     10.42 o
  -4   3   7       44.47       36.01      4.65 o
  -3   3   7      252.21      233.23      8.01 o
  -2   3   7        5.21       -0.42      2.96 o
  -1   3   7      570.71      554.59     12.48 o
   0   3   7      408.54      403.85     14.82 o
   1   3   7      325.55      334.20      8.61 o
   2   3   7      980.85      980.38     24.52 o
   3   3   7       14.24        9.32      2.67 o
   4   3   7      297.12      289.45      7.65 o
   5   3   7        6.25        6.28      3.00 o
   6   3   7      697.89      708.33     23.07 o
   7   3   7       10.51       13.35      4.72 o
   8   3   7       87.44       94.29     15.67 o
 -10   4   7        0.02       -2.11     11.00 o
  -9   4   7        0.00        3.30      9.03 o
  -8   4   7      738.97      769.38     31.32 o
  -7   4   7       59.31       50.44      6.73 o
  -6   4   7       71.67       73.67      8.17 o
  -5   4   7        4.62        3.40      4.61 o
  -4   4   7       85.70       81.04      6.14 o
  -3   4   7      938.58      909.88     23.80 o
  -2   4   7        5.50        4.94      2.99 o
  -1   4   7       49.93       53.41      4.56 o
   0   4   7      250.88      257.12      6.10 o
   1   4   7     1313.59     1370.41     24.49 o
   2   4   7       46.85       45.09      4.17 o
   3   4   7      347.15      318.09     14.51 o
   4   4   7      129.34      121.43      4.75 o
   5   4   7        9.46       16.44      2.70 o
   6   4   7       32.45       28.92      4.52 o
   7   4   7       43.65       37.96     11.25 o
   8   4   7       32.93        7.24     11.96 o
 -10   5   7        1.28        5.90      8.30 o
  -9   5   7        1.29       -4.12      9.36 o
  -8   5   7       35.46       43.25      9.58 o
  -7   5   7      121.09       98.49     10.85 o
  -6   5   7       11.59       13.84     10.47 o
  -5   5   7        3.64        2.08      4.62 o
  -4   5   7      217.26      215.60      9.60 o
  -3   5   7       31.05       30.33      4.65 o
  -2   5   7      545.38      600.48     44.56 o
  -1   5   7       60.36       60.37      4.42 o
   0   5   7       46.31       50.98      3.26 o
   1   5   7      576.36      597.13     19.16 o
   2   5   7       67.89       71.21      8.38 o
   3   5   7       27.58       32.65      4.25 o
   4   5   7      211.35      201.16     16.20 o
   5   5   7        5.46        9.11      9.24 o
   6   5   7       43.64       44.61     11.86 o
   7   5   7        8.88       34.87     15.09 o
   8   5   7      102.29      121.70     20.52 o
 -10   6   7       20.58        6.82     11.66 o
  -9   6   7       12.58       23.57      9.94 o
  -8   6   7       48.02       47.90      9.01 o
  -7   6   7       58.99       79.97     10.79 o
  -6   6   7        0.05        6.12      9.35 o
  -5   6   7       46.26       50.53     10.17 o
  -4   6   7      330.99      359.19     20.62 o
  -3   6   7      318.07      325.15     23.43 o
  -2   6   7        1.53        2.14      4.44 o
  -1   6   7     2808.31     2966.57     53.98 o
   0   6   7       16.60       10.07      3.47 o
   1   6   7      367.00      371.10      9.66 o
   2   6   7      258.50      239.50      9.38 o
   3   6   7        5.68        3.28      3.14 o
   4   6   7      188.72      176.40      7.77 o
   5   6   7       15.51        0.55      9.28 o
   6   6   7        2.50       -4.60     31.73 o
   7   6   7      384.91      342.22     27.19 o
  -9   7   7      275.35      323.60     23.14 o
  -8   7   7       28.06       33.26     10.62 o
  -7   7   7       93.52      111.98     13.39 o
  -6   7   7      142.62      170.31     15.15 o
  -5   7   7        4.86        6.05     10.41 o
  -4   7   7      176.83      170.64     14.49 o
  -3   7   7      316.64      311.34     16.00 o
  -2   7   7      231.87      238.47     10.69 o
  -1   7   7     1488.62     1506.06     32.03 o
   0   7   7        8.07        5.87      4.16 o
   1   7   7      199.76      187.78      7.21 o
   2   7   7      301.11      332.82     11.17 o
   3   7   7       10.62       20.02      4.72 o
   4   7   7        0.17       13.47     25.09 o
   5   7   7        0.99        8.52      9.98 o
   6   7   7       37.76       32.39     12.65 o
   7   7   7       11.34       -0.92     12.30 o
  -9   8   7        1.74       10.11     20.21 o
  -8   8   7       25.28       25.92     10.22 o
  -7   8   7       63.51       58.58     11.87 o
  -6   8   7        3.21        1.15      7.34 o
  -5   8   7       15.09        9.20     10.17 o
  -4   8   7      124.11      112.17      9.82 o
  -3   8   7       43.25       41.81      6.76 o
  -2   8   7      439.53      439.37     15.98 o
  -1   8   7       24.69       28.79      8.10 o
   0   8   7        0.60        3.19      3.53 o
   1   8   7       46.65       48.19     13.85 o
   2   8   7        3.59        5.80      5.48 o
   3   8   7       23.09        4.01      5.44 o
   4   8   7        7.04        7.09     18.57 o
   5   8   7        0.74       25.02     11.96 o
   6   8   7       90.65       82.35     16.42 o
  -8   9   7        7.27       14.49      8.34 o
  -7   9   7       37.12       29.52     18.18 o
  -6   9   7       22.34       36.82     12.58 o
  -5   9   7       29.86       40.63     12.59 o
  -4   9   7       12.31       19.74      6.44 o
  -3   9   7       82.35       84.84      9.39 o
  -2   9   7       59.02       43.86      8.02 o
  -1   9   7       68.87       57.57      5.96 o
   0   9   7       56.71       53.50      5.82 o
   1   9   7       30.74       19.00      4.80 o
   2   9   7        1.98       12.06     12.86 o
   3   9   7        0.49       16.09     22.73 o
   4   9   7       54.33       67.72     13.92 o
   5   9   7        0.02       -4.68     29.30 o
   6   9   7        6.33       19.91     14.32 o
  -7  10   7       10.12        6.68      8.65 o
  -6  10   7       17.31       13.64     10.14 o
  -5  10   7        6.35       10.29     17.61 o
  -4  10   7      195.02      197.56     17.17 o
  -3  10   7        2.74       -1.61      8.44 o
  -2  10   7        6.52        0.20     17.31 o
  -1  10   7       56.68       54.55     10.44 o
   0  10   7       27.14       43.45      7.47 o
   1  10   7      204.76      214.32     12.04 o
   2  10   7       10.68       13.32      9.61 o
   3  10   7      216.78      224.85     30.86 o
   4  10   7        0.65      -19.74     14.88 o
   5  10   7        6.01      -11.68     13.55 o
  -6  11   7       16.26       -9.64     12.27 o
  -5  11   7       84.18       93.64     13.98 o
  -4  11   7        4.12       15.85     16.75 o
  -3  11   7      435.66      509.81     30.09 o
  -2  11   7       54.35       58.83     10.15 o
  -1  11   7       90.17      105.04      9.84 o
   0  11   7       14.90       20.69      8.82 o
   1  11   7       49.47       42.38      8.98 o
   2  11   7       74.35       94.11     13.07 o
   3  11   7        4.22       13.98     18.82 o
   4  11   7       60.36       71.83     17.50 o
  -5  12   7        4.01        0.21      5.85 o
  -4  12   7      129.77      120.87     16.81 o
  -3  12   7      119.48      116.78     16.63 o
  -2  12   7      140.66      130.52     17.35 o
  -1  12   7        0.24        6.51      8.28 o
   0  12   7       81.44       81.54     11.80 o
   1  12   7       44.66       38.23     11.79 o
   2  12   7      131.83      122.72     16.64 o
  -1  13   7        1.97       -4.25     10.82 o
 -11   0   8      132.68      122.79     27.65 o
 -10   0   8      466.35      506.23     41.84 o
  -9   0   8      136.80       99.10     18.01 o
  -8   0   8       47.96       62.03     14.24 o
  -7   0   8       25.05       11.36     10.23 o
  -6   0   8      378.24      452.76     30.22 o
  -5   0   8       34.39       35.29     13.10 o
  -4   0   8       75.78       63.97      8.20 o
  -3   0   8      742.61      818.11     26.66 o
  -2   0   8      792.04      790.79     20.71 o
  -1   0   8       98.12      104.09      6.46 o
   0   0   8      348.42      402.35     13.74 o
   1   0   8      156.03      172.69      8.38 o
   2   0   8      249.58      220.01      7.25 o
   3   0   8        5.76        4.25      4.25 o
   4   0   8      463.57      429.27     17.27 o
   5   0   8     1018.42     1089.85     32.36 o
   6   0   8      139.62      159.97     14.24 o
   7   0   8      365.45      442.09     25.76 o
   8   0   8       69.74       67.12     13.22 o
 -11   1   8       28.81        6.11     10.83 o
 -10   1   8       52.02       68.91     13.08 o
  -9   1   8        7.01        0.99     20.54 o
  -8   1   8       10.34       13.99      8.24 o
  -7   1   8       33.34       35.34      8.24 o
  -6   1   8       30.73       29.58      8.05 o
  -5   1   8      579.55      612.19     46.81 o
  -4   1   8      979.31     1106.27     44.14 o
  -3   1   8      540.45      547.71     12.10 o
  -2   1   8      494.84      521.03     15.19 o
  -1   1   8        3.41       -1.13      3.29 o
   0   1   8      364.23      381.52      9.48 o
   1   1   8      505.78      507.53     11.30 o
   2   1   8       24.71       23.47      4.13 o
   3   1   8      218.13      241.83      6.34 o
   4   1   8      305.84      275.94     10.97 o
   5   1   8      324.28      353.89     13.33 o
   6   1   8       15.71       17.91      5.11 o
   7   1   8        1.67       -6.18      5.08 o
   8   1   8       41.13       53.58     12.23 o
 -10   2   8        0.02       11.83      8.77 o
  -9   2   8      285.03      246.02     17.12 o
  -8   2   8        3.37        2.09      7.51 o
  -7   2   8       10.33       17.50     13.16 o
  -6   2   8        4.47        3.98      6.16 o
  -5   2   8      202.03      206.78     14.79 o
  -4   2   8      551.30      568.35     17.63 o
  -3   2   8      175.63      171.66      5.62 o
  -2   2   8      380.82      404.53      8.62 o
  -1   2   8      928.34      979.16     57.17 o
   0   2   8      132.38      127.67      8.56 o
   1   2   8      631.51      668.61     14.02 o
   2   2   8       17.80       25.32      8.07 o
   3   2   8       23.26       20.97      5.44 o
   4   2   8      187.53      209.81      6.75 o
   5   2   8       90.59       78.54      4.58 o
   6   2   8        0.01        3.21      5.88 o
   7   2   8        5.67        6.58      6.34 o
   8   2   8       22.90       14.95     10.23 o
 -10   3   8      161.18      166.57     16.07 o
  -9   3   8       44.96       57.56     11.03 o
  -8   3   8        0.36        1.30     17.55 o
  -7   3   8       29.50       24.63      2.76 o
  -6   3   8       98.67       85.34     10.47 o
  -5   3   8       31.28       31.16      8.70 o
  -4   3   8      125.50      137.03      8.44 o
  -3   3   8      376.19      401.64      9.94 o
  -2   3   8       50.16       62.73      8.76 o
  -1   3   8      825.05      827.28     67.93 o
   0   3   8      304.42      305.72     12.32 o
   1   3   8      581.40      606.26     12.36 o
   2   3   8      708.33      733.72     18.13 o
   3   3   8       37.32       40.40      4.38 o
   4   3   8       25.82       33.13      4.46 o
   5   3   8       21.83       24.62      3.79 o
   6   3   8       21.55       27.63     11.09 o
   7   3   8        3.05       -4.60      3.95 o
   8   3   8       23.24       51.02     14.29 o
 -10   4   8       12.17       18.07     10.39 o
  -9   4   8       72.29       72.15     11.35 o
  -8   4   8      502.83      539.07     26.51 o
  -7   4   8       73.42       61.62     10.07 o
  -6   4   8      224.13      233.35     25.87 o
  -5   4   8      368.41      359.01     15.37 o
  -4   4   8      188.38      169.95      9.01 o
  -3   4   8      440.86      405.16     12.02 o
  -2   4   8        3.49        8.25      3.86 o
  -1   4   8      496.18      487.69     19.60 o
   0   4   8      191.69      182.74      5.57 o
   1   4   8      181.81      173.02      6.37 o
   2   4   8      623.88      610.25     46.45 o
   3   4   8      837.19      817.35     19.52 o
   4   4   8      174.66      171.68      6.35 o
   5   4   8      402.43      414.46     20.27 o
   6   4   8       74.23       76.18      7.08 o
   7   4   8       31.81       28.71     13.10 o
   8   4   8       27.55       56.76     19.14 o
 -10   5   8       43.82       51.70     13.45 o
  -9   5   8       74.11       50.85     35.30 o
  -8   5   8       67.33       80.30     22.97 o
  -7   5   8        1.16       -4.32     11.30 o
  -6   5   8      445.06      427.32     20.72 o
  -5   5   8      763.17      797.57     36.92 o
  -4   5   8      424.43      430.50     21.98 o
  -3   5   8      912.10      920.34     26.69 o
  -2   5   8      301.34      301.70     13.27 o
  -1   5   8        5.94        8.24      4.38 o
   0   5   8      126.01      120.24     17.39 o
   1   5   8      330.15      352.50     10.71 o
   2   5   8      574.43      587.29     17.21 o
   3   5   8      177.18      182.39      9.22 o
   4   5   8       29.14       31.30      5.75 o
   5   5   8      109.58      117.53     14.69 o
   6   5   8      331.75      385.31     46.51 o
   7   5   8        5.34       11.36     21.65 o
  -9   6   8        0.91       -8.31     25.42 o
  -8   6   8        0.33        3.19      8.22 o
  -7   6   8        2.77       12.88      9.27 o
  -6   6   8        0.67        1.14      7.08 o
  -5   6   8        5.83        5.25      8.31 o
  -4   6   8     1875.37     1902.71     48.79 o
  -3   6   8      383.09      422.53     28.87 o
  -2   6   8        3.91        2.90      8.04 o
  -1   6   8      296.95      286.15     10.14 o
   0   6   8      648.70      651.17     24.98 o
   1   6   8      176.83      185.49      7.85 o
   2   6   8      343.17      332.60     12.63 o
   3   6   8       43.54       37.92      4.79 o
   4   6   8      207.14      223.93     31.40 o
   5   6   8      121.79      120.70      9.40 o
   6   6   8        2.68       11.21     15.27 o
   7   6   8      100.64      145.99     27.16 o
  -9   7   8       28.28       18.15     14.06 o
  -8   7   8       13.03       16.78     21.50 o
  -7   7   8      146.99      100.69     12.69 o
  -6   7   8        3.72        2.59      9.20 o
  -5   7   8       16.64       16.32      6.30 o
  -4   7   8       78.46       60.27      9.52 o
  -3   7   8      188.89      167.94     21.07 o
  -2   7   8      186.29      189.70      9.75 o
  -1   7   8        8.91        4.53      7.45 o
   0   7   8      128.51      135.52     19.15 o
   1   7   8       19.10       23.35      6.61 o
   2   7   8       68.86       70.05      6.34 o
   3   7   8        2.90        1.87      5.44 o
   4   7   8       42.04       25.66     11.02 o
   5   7   8       99.33       94.36     15.05 o
   6   7   8       47.79       43.52     17.37 o
  -8   8   8       71.46      105.96     16.75 o
  -7   8   8        2.20       -3.05     11.00 o
  -6   8   8       82.00      116.74     19.50 o
  -5   8   8       13.07        7.45      7.48 o
  -4   8   8       51.81       65.73      8.58 o
  -3   8   8       31.30       31.98      7.15 o
  -2   8   8       17.55       29.85      6.14 o
  -1   8   8      266.77      292.68     10.54 o
   0   8   8       47.61       46.49      5.19 o
   1   8   8       20.96       24.14     11.63 o
   2   8   8       50.33       38.17      8.17 o
   3   8   8       19.78       22.80     11.60 o
   4   8   8       85.48       95.49     18.97 o
   5   8   8        0.49       -0.70     11.75 o
   6   8   8      128.79      105.84     22.90 o
  -8   9   8        0.65        0.16      8.95 o
  -7   9   8       31.76       37.82     11.22 o
  -6   9   8        2.50       -4.68      8.72 o
  -5   9   8      173.05      172.69     15.23 o
  -4   9   8       12.11        4.65      8.67 o
  -3   9   8      190.36      230.93     33.40 o
  -2   9   8       58.55       53.87      7.67 o
  -1   9   8       81.69       77.78      6.37 o
   0   9   8      126.72      133.87      8.31 o
   1   9   8       63.19       70.06      8.19 o
   2   9   8      135.82      165.10     14.13 o
   3   9   8       53.20       74.92     19.86 o
   4   9   8       83.42       71.13     15.36 o
   5   9   8       46.84       53.51     15.72 o
  -7  10   8        1.09       -0.38     11.63 o
  -6  10   8       15.71       -7.24     18.00 o
  -5  10   8        3.00        4.91     21.83 o
  -4  10   8       35.43       42.76     11.19 o
  -3  10   8       57.64       53.16      9.73 o
  -2  10   8      112.78      103.44     11.19 o
  -1  10   8       96.17       98.34      8.69 o
   0  10   8       73.16       81.63     10.66 o
   1  10   8        8.96       12.25     10.50 o
   2  10   8       27.94       18.71      9.16 o
   3  10   8      166.72      192.90     20.80 o
   4  10   8       26.39       17.38     18.54 o
  -6  11   8       25.62       41.68     14.78 o
  -5  11   8        8.93      -15.49     26.97 o
  -4  11   8        1.19       33.82     13.81 o
  -3  11   8        5.17       -0.01     11.27 o
  -2  11   8       22.53       30.84      8.64 o
  -1  11   8        3.48       12.17     14.32 o
   0  11   8       56.46       38.80      9.59 o
   1  11   8       41.16       40.57      9.14 o
   2  11   8       40.53       31.83     29.28 o
   3  11   8       44.14       12.75     28.68 o
  -4  12   8       53.82       46.58     13.98 o
  -3  12   8       34.54       25.12     18.66 o
  -2  12   8      102.76      104.05     16.99 o
  -1  12   8        7.32       -5.76     18.54 o
   0  12   8      127.21      141.67     34.59 o
   1  12   8       50.36       48.18     11.49 o
 -10   1   9       43.47       47.62     15.65 o
  -9   1   9      759.79      774.95     40.85 o
  -8   1   9      305.93      321.85     19.25 o
  -7   1   9       22.61       24.42      9.57 o
  -6   1   9      428.36      409.87     44.64 o
  -5   1   9       53.11       53.10      9.20 o
  -4   1   9      110.02      105.92     13.50 o
  -3   1   9      165.58      162.68      6.32 o
  -2   1   9      118.48      122.86      5.24 o
  -1   1   9     1661.69     1741.07     33.56 o
   0   1   9       16.06       15.47      3.53 o
   1   1   9      100.12       98.15      5.48 o
   2   1   9        7.47        4.33      1.72 o
   3   1   9       32.74       29.67      5.65 o
   4   1   9      121.21      133.69      5.69 o
   5   1   9      189.67      206.53      8.11 o
   6   1   9        0.10       -3.07      6.25 o
   7   1   9        4.57       -2.41      6.86 o
 -10   2   9      150.37      166.55     35.34 o
  -9   2   9       19.60       12.01      9.30 o
  -8   2   9       18.73       25.38      9.44 o
  -7   2   9        7.04       -6.59      8.60 o
  -6   2   9       40.04       35.85      7.92 o
  -5   2   9       93.37       91.93     11.20 o
  -4   2   9      613.01      610.46     20.06 o
  -3   2   9      161.98      167.74     14.07 o
  -2   2   9      659.47      673.58     15.54 o
  -1   2   9        0.51        1.29      5.38 o
   0   2   9     1578.50     1704.66     37.34 o
   1   2   9      346.53      347.65     12.27 o
   2   2   9      366.77      400.16     27.91 o
   3   2   9        0.89        3.31      3.40 o
   4   2   9      191.06      208.07     10.54 o
   5   2   9       15.18       11.36      4.75 o
   6   2   9      309.74      365.85     16.41 o
   7   2   9      114.07      123.06     16.04 o
 -10   3   9       87.55       87.34     14.19 o
  -9   3   9       49.76       86.14     15.76 o
  -8   3   9       32.30       38.23     11.15 o
  -7   3   9       53.40       73.97     10.56 o
  -6   3   9      125.63      111.51     11.09 o
  -5   3   9      191.22      208.17     13.47 o
  -4   3   9       23.95       28.25     13.55 o
  -3   3   9       63.05       51.73      6.28 o
  -2   3   9        6.24        7.88      3.75 o
  -1   3   9      725.97      719.52     17.38 o
   0   3   9      412.34      410.25     14.40 o
   1   3   9     1084.75     1127.83     24.08 o
   2   3   9      185.82      184.56      8.32 o
   3   3   9       17.42       14.52      4.54 o
   4   3   9      139.28      151.33     19.36 o
   5   3   9      328.44      364.75     18.66 o
   6   3   9        7.20        3.98      7.18 o
   7   3   9      167.70      160.51     12.68 o
 -10   4   9        2.32       16.64     17.34 o
  -9   4   9        2.50        4.41     16.09 o
  -8   4   9        0.36       -6.87      7.77 o
  -7   4   9       81.46       61.83     11.51 o
  -6   4   9       20.30        6.39      5.35 o
  -5   4   9        1.02       -5.23      3.49 o
  -4   4   9       40.07       37.72      5.14 o
  -3   4   9        2.80        5.02      3.52 o
  -2   4   9       40.62       46.35      9.54 o
  -1   4   9       11.04       18.69     12.53 o
   0   4   9      163.82      158.80      5.57 o
   1   4   9      100.74       98.02      5.30 o
   2   4   9       94.21       98.92      6.44 o
   3   4   9       79.27       70.59      5.92 o
   4   4   9       89.05       89.41      6.42 o
   5   4   9       20.16       23.06      5.87 o
   6   4   9        0.20        6.13      5.49 o
   7   4   9       37.93       47.91     14.24 o
  -9   5   9       52.55       28.66     11.16 o
  -8   5   9       46.95       30.53     10.25 o
  -7   5   9       85.19       77.96     11.69 o
  -6   5   9        0.70        4.32      7.58 o
  -5   5   9      724.39      748.98     25.45 o
  -4   5   9      248.35      256.02     34.05 o
  -3   5   9       59.01       64.04      9.78 o
  -2   5   9        0.43        1.48      4.65 o
  -1   5   9       31.38       29.17      4.71 o
   0   5   9      112.08      104.72     10.71 o
   1   5   9        0.07       -5.11      3.40 o
   2   5   9      149.54      116.75      7.84 o
   3   5   9        3.90        1.79      3.99 o
   4   5   9       26.35       39.66     12.32 o
   5   5   9        6.20       12.03      5.89 o
   6   5   9       17.08       -3.62     10.82 o
   7   5   9        0.32        9.51     16.74 o
  -9   6   9       12.82        2.01     31.40 o
  -8   6   9      140.51      123.88     24.54 o
  -7   6   9       77.17       63.18     11.76 o
  -6   6   9      340.70      376.44     20.77 o
  -5   6   9       23.49       35.17      8.97 o
  -4   6   9     1110.61     1140.97    103.54 o
  -3   6   9      690.20      686.47     23.73 o
  -2   6   9       65.09       75.58      6.32 o
  -1   6   9      519.88      515.59     13.38 o
   0   6   9      129.86      130.89      6.19 o
   1   6   9        0.34       -0.06      3.87 o
   2   6   9        7.36       20.64     11.33 o
   3   6   9      454.17      412.27     28.39 o
   4   6   9       41.38       27.02     20.07 o
   5   6   9        8.61       17.07      5.65 o
   6   6   9       14.44       -2.50     40.43 o
  -9   7   9        0.37       -4.65      9.48 o
  -8   7   9       45.79       39.35     12.63 o
  -7   7   9      339.77      372.36     79.55 o
  -6   7   9       90.52       63.30     11.27 o
  -5   7   9      212.59      217.15     13.95 o
  -4   7   9      588.29      579.71     22.97 o
  -3   7   9      240.79      266.56     20.21 o
  -2   7   9       59.34       77.14      8.20 o
  -1   7   9       30.38       29.96      4.15 o
   0   7   9       95.94       97.00      6.06 o
   1   7   9      309.99      329.66     34.96 o
   2   7   9      137.70      141.59     33.63 o
   3   7   9       87.66       88.22     17.22 o
   4   7   9      131.71      144.34     16.81 o
   5   7   9      121.66      115.31     17.19 o
   6   7   9       86.12       58.62     16.40 o
  -8   8   9       80.87      104.30     16.65 o
  -7   8   9        0.23       -5.93      9.98 o
  -6   8   9       84.70      117.92     30.36 o
  -5   8   9        7.00       28.82      8.28 o
  -4   8   9        1.39        9.82      7.18 o
  -3   8   9       91.04       70.81     11.91 o
  -2   8   9       22.64       30.71      6.74 o
  -1   8   9        7.11        6.68      4.38 o
   0   8   9      169.13      142.68      9.82 o
   1   8   9      187.15      173.62     15.41 o
   2   8   9       30.37       51.34     10.21 o
   3   8   9       69.47       66.84     13.64 o
   4   8   9       25.01       12.36     12.18 o
   5   8   9       12.79       11.22     38.58 o
  -7   9   9        5.66       -7.36     10.68 o
  -6   9   9       28.54       34.19     11.91 o
  -5   9   9      117.53       88.36     15.17 o
  -4   9   9       10.92        8.63     11.06 o
  -3   9   9        5.91       12.16      8.15 o
  -2   9   9        4.51        1.88      7.59 o
  -1   9   9       29.24       21.51      6.28 o
   0   9   9        0.54       -0.66      6.88 o
   1   9   9        6.51        5.47      7.97 o
   2   9   9       26.28       12.88      8.99 o
   3   9   9       76.32       53.25     10.98 o
   4   9   9        0.09        6.92     13.51 o
  -6  10   9       11.96        5.65     10.10 o
  -5  10   9       15.65       18.54     11.36 o
  -4  10   9       78.79      112.64     16.67 o
  -3  10   9       30.21        9.98      8.60 o
  -2  10   9        0.69       -0.01      9.21 o
  -1  10   9       47.14       41.94      8.05 o
   0  10   9       67.95       61.86     19.86 o
   1  10   9      118.13      112.72     13.23 o
   2  10   9      176.82      189.54     34.83 o
   3  10   9       40.97       37.56     11.78 o
  -5  11   9       11.96       -1.02     13.27 o
  -4  11   9        0.05       10.25     21.80 o
  -3  11   9       38.23       38.38     37.35 o
  -2  11   9        6.94        6.16      9.39 o
  -1  11   9      119.38      107.84     15.32 o
   0  11   9        0.21       -2.74     10.45 o
   1  11   9      188.99      173.23     17.97 o
   2  11   9        0.50       -6.51     10.62 o
  -2  12   9       33.32       50.30     14.24 o
  -1  12   9        6.21       -4.54     19.17 o
 -10   0  10        0.98       -1.20     14.41 o
  -9   0  10       37.50       54.55     18.06 o
  -8   0  10      746.48      800.90     48.57 o
  -7   0  10        9.09       23.20     13.70 o
  -6   0  10      883.57      894.81     49.90 o
  -5   0  10      433.58      433.27     29.56 o
  -4   0  10      225.92      213.46     20.72 o
  -3   0  10        1.95        9.51      7.06 o
  -2   0  10      621.10      650.94     16.28 o
  -1   0  10        6.61       10.11      4.84 o
   0   0  10      905.27      956.89     28.83 o
   1   0  10       39.31       47.91      6.46 o
   2   0  10     1455.87     1459.28     41.28 o
   3   0  10        0.04        1.79      4.78 o
   4   0  10       36.29       36.49      8.25 o
   5   0  10       97.01      107.04     12.68 o
   6   0  10       73.25       67.54     13.64 o
   7   0  10        4.53       14.35     22.07 o
 -10   1  10       31.11       30.96     12.39 o
  -9   1  10       88.09      119.43     22.08 o
  -8   1  10       19.31       10.01     13.37 o
  -7   1  10      459.77      501.07     23.53 o
  -6   1  10       18.65       19.77     10.95 o
  -5   1  10      428.72      409.62     21.03 o
  -4   1  10      254.78      252.47     31.03 o
  -3   1  10      253.42      285.39      8.51 o
  -2   1  10       51.26       54.34     10.65 o
  -1   1  10       74.11       65.16      5.68 o
   0   1  10        2.70        3.59      3.38 o
   1   1  10       99.24       94.80      6.64 o
   2   1  10      302.02      318.24     10.18 o
   3   1  10      834.28      898.36     39.51 o
   4   1  10       53.12       44.60      4.63 o
   5   1  10      339.31      354.61     13.45 o
   6   1  10      119.76       97.78      9.75 o
   7   1  10       10.24        4.60     16.12 o
 -10   2  10        8.25        7.18     15.49 o
  -9   2  10      192.16      163.94     18.08 o
  -8   2  10      254.91      270.11     20.72 o
  -7   2  10        5.35       -0.91      7.77 o
  -6   2  10        0.35        0.21      8.67 o
  -5   2  10       67.96       69.35     13.37 o
  -4   2  10       23.33       26.38      2.89 o
  -3   2  10      124.87      130.86      9.67 o
  -2   2  10       19.26       12.76      5.79 o
  -1   2  10       64.69       69.09      6.85 o
   0   2  10        4.38        1.88      4.76 o
   1   2  10      159.89      158.86      9.16 o
   2   2  10       30.82       28.94      4.22 o
   3   2  10     1083.13     1108.03     23.00 o
   4   2  10        1.08        3.27      4.44 o
   5   2  10       13.34       12.27      6.07 o
   6   2  10       24.51       12.85      7.01 o
   7   2  10       20.82       26.16      9.62 o
 -10   3  10        5.54       -6.07     13.78 o
  -9   3  10        0.46      -11.04      9.74 o
  -8   3  10        4.95        9.10     10.98 o
  -7   3  10       13.50       26.61      9.73 o
  -6   3  10       12.66       17.07      9.49 o
  -5   3  10      135.12      127.06     10.20 o
  -4   3  10       12.28        2.24      6.58 o
  -3   3  10       68.42       65.19      6.54 o
  -2   3  10        7.82        3.07      8.04 o
  -1   3  10      119.99      117.26      5.40 o
   0   3  10       29.74       22.41      6.01 o
   1   3  10      114.51      107.76     11.31 o
   2   3  10        8.52        9.98      8.04 o
   3   3  10      899.36     1024.86     46.47 o
   4   3  10       38.08       44.49      7.57 o
   5   3  10       94.97       95.44      8.97 o
   6   3  10       51.86       56.52      9.64 o
   7   3  10       77.01       85.01     20.76 o
  -9   4  10        0.52        5.22     12.20 o
  -8   4  10       19.47       35.56     12.69 o
  -7   4  10      142.14      136.24     13.84 o
  -6   4  10       12.38        8.22      7.45 o
  -5   4  10      149.47      151.46     11.16 o
  -4   4  10      410.60      442.67     13.91 o
  -3   4  10      183.19      182.32      7.80 o
  -2   4  10     1395.33     1411.14     33.25 o
  -1   4  10       83.99       70.23      9.48 o
   0   4  10      408.28      414.69     18.05 o
   1   4  10       56.71       49.72      4.94 o
   2   4  10      103.76       94.39      6.28 o
   3   4  10      158.85      145.43      8.55 o
   4   4  10      410.92      459.27     19.99 o
   5   4  10       78.01       84.02      8.76 o
   6   4  10      138.81      142.83     10.58 o
  -9   5  10       77.84       74.10     13.80 o
  -8   5  10       42.48       46.16     11.66 o
  -7   5  10       43.16       28.50     10.56 o
  -6   5  10        0.02        2.95      8.04 o
  -5   5  10      110.80      115.44      8.51 o
  -4   5  10        7.45       10.23      4.45 o
  -3   5  10      231.22      210.49     11.94 o
  -2   5  10     1062.85     1004.03     28.01 o
  -1   5  10      290.17      315.71      9.52 o
   0   5  10       41.44       29.44      5.74 o
   1   5  10      270.79      278.07     10.57 o
   2   5  10        0.02        0.71      4.03 o
   3   5  10      102.40      121.43     14.24 o
   4   5  10       13.23       17.57     20.93 o
   5   5  10      303.95      327.94     26.20 o
   6   5  10        1.20       -8.91     13.70 o
  -9   6  10       14.18       -9.21     13.68 o
  -8   6  10        5.28       -4.60     11.87 o
  -7   6  10        0.00      -14.71     14.05 o
  -6   6  10        0.75      -13.10      8.74 o
  -5   6  10      110.20      129.65     14.19 o
  -4   6  10        0.88       -8.60     25.36 o
  -3   6  10      216.06      183.41     18.41 o
  -2   6  10       54.33       57.42     11.96 o
  -1   6  10       32.26       26.87      4.81 o
   0   6  10      212.97      204.11      8.46 o
   1   6  10       11.27       10.82      4.71 o
   2   6  10        2.38        4.11      5.98 o
   3   6  10        2.51        2.11     20.60 o
   4   6  10      141.44      129.91     17.89 o
   5   6  10       36.90       34.57      8.05 o
   6   6  10       13.02       -5.01     13.73 o
  -8   7  10        2.06        9.03     10.13 o
  -7   7  10        3.27       -6.93     18.27 o
  -6   7  10        0.87       -0.17     19.97 o
  -5   7  10       50.07       56.85     11.98 o
  -4   7  10       10.41        6.31      7.32 o
  -3   7  10      393.02      350.65     17.40 o
  -2   7  10       14.40        8.74      5.55 o
  -1   7  10        9.21        7.97      5.38 o
   0   7  10       42.28       50.92      5.11 o
   1   7  10        0.00       -0.30      8.31 o
   2   7  10        9.49        8.12      6.83 o
   3   7  10       14.52       29.59     12.69 o
   4   7  10        0.40       15.62     14.32 o
   5   7  10       20.72       19.68     25.48 o
  -8   8  10        4.95        1.02     23.35 o
  -7   8  10       16.92        0.25     19.74 o
  -6   8  10        3.45        9.26     10.17 o
  -5   8  10       77.33       73.80     11.44 o
  -4   8  10       32.92       51.90     10.02 o
  -3   8  10       16.65       14.86     12.92 o
  -2   8  10      253.19      253.06     15.49 o
  -1   8  10       97.95       85.69     20.58 o
   0   8  10      476.34      509.97     16.72 o
   1   8  10        0.01       10.02      8.94 o
   2   8  10       50.51       50.50     12.10 o
   3   8  10        3.59       -1.86     22.34 o
   4   8  10       42.64       32.99     14.75 o
  -7   9  10       25.24       24.14     19.14 o
  -6   9  10       18.05       40.50     12.97 o
  -5   9  10       50.36       66.56     13.61 o
  -4   9  10       62.57       51.77     17.59 o
  -3   9  10      259.17      303.19     33.41 o
  -2   9  10        1.37       15.39      7.26 o
  -1   9  10       46.69       58.12     13.22 o
   0   9  10        0.12       -4.57      6.47 o
   1   9  10      280.10      306.62     71.26 o
   2   9  10        1.36        0.41      8.81 o
   3   9  10        4.30       10.93     11.21 o
   4   9  10       21.08        1.34     14.32 o
  -6  10  10        0.47       20.07     12.87 o
  -5  10  10       33.18       47.08     13.96 o
  -4  10  10      114.75       97.26     17.46 o
  -3  10  10        0.68        5.65     12.84 o
  -2  10  10       86.25       99.84     10.65 o
  -1  10  10        7.65       18.44     16.72 o
   0  10  10       68.70       64.54     10.15 o
   1  10  10       14.48       22.12     11.38 o
   2  10  10        9.52       12.75     13.82 o
  -4  11  10        1.21       21.54     12.85 o
  -3  11  10       36.91       71.60     22.79 o
  -2  11  10      159.04      158.26     17.27 o
  -1  11  10       24.04       21.56     10.04 o
   0  11  10        3.70       11.14     14.92 o
   1  11  10        4.70       -2.86     11.25 o
 -10   1  11       18.61       21.99     21.26 o
  -9   1  11        1.79        7.59     11.24 o
  -8   1  11        1.93       15.54     10.55 o
  -7   1  11        5.22       10.12     10.56 o
  -6   1  11        3.01       -5.00      8.44 o
  -5   1  11      223.20      238.25     15.75 o
  -4   1  11        7.71       -4.48     10.61 o
  -3   1  11        4.36        8.58      3.39 o
  -2   1  11       73.40       72.41      8.02 o
  -1   1  11      189.75      195.32     11.23 o
   0   1  11      358.10      388.99     14.95 o
   1   1  11      197.97      203.90      8.14 o
   2   1  11       88.23       88.12      6.97 o
   3   1  11      133.52      128.69      6.45 o
   4   1  11        0.74        4.41      4.83 o
   5   1  11        8.34        2.79      7.16 o
   6   1  11        5.83       -4.98      7.80 o
 -10   2  11       14.89       25.14     16.90 o
  -9   2  11       27.92       23.10     15.58 o
  -8   2  11        7.27        4.97     15.25 o
  -7   2  11      313.79      331.75     56.52 o
  -6   2  11       17.57       15.06     10.60 o
  -5   2  11       21.89       11.30      7.99 o
  -4   2  11      469.92      486.72     14.50 o
  -3   2  11       30.21       33.41      4.52 o
  -2   2  11      185.26      186.56     12.63 o
  -1   2  11       30.53       27.16      5.43 o
   0   2  11       97.97      102.00      7.80 o
   1   2  11       32.87       28.83      5.81 o
   2   2  11      132.03      108.41      7.45 o
   3   2  11       68.31       61.84      6.45 o
   4   2  11      297.85      310.54     14.24 o
   5   2  11       10.27        8.60      7.43 o
   6   2  11      132.80      133.15     13.95 o
  -9   3  11       12.62       12.10     24.22 o
  -8   3  11        5.33       21.01     34.66 o
  -7   3  11       18.32       25.02     10.14 o
  -6   3  11      213.91      208.16     16.96 o
  -5   3  11      271.47      257.30     53.67 o
  -4   3  11        0.26       -8.03      5.35 o
  -3   3  11       96.47      112.97     19.51 o
  -2   3  11       26.77        8.48      6.05 o
  -1   3  11       63.58       70.68      8.75 o
   0   3  11      433.36      451.77     51.63 o
   1   3  11      396.58      388.07     13.98 o
   2   3  11      114.10      120.70     11.46 o
   3   3  11        4.37       -6.81      7.45 o
   4   3  11       84.31      105.75     14.57 o
   5   3  11       32.65       23.66     12.32 o
   6   3  11      124.90      146.11     14.45 o
  -9   4  11       20.37       22.49     12.13 o
  -8   4  11      111.55      127.50     25.61 o
  -7   4  11        1.90       -2.05      5.63 o
  -6   4  11       56.60       35.54     11.36 o
  -5   4  11       78.39       63.28      8.33 o
  -4   4  11      563.33      598.66     45.24 o
  -3   4  11      154.91      143.87      9.15 o
  -2   4  11      539.45      558.59     19.05 o
  -1   4  11      133.48      136.16      6.74 o
   0   4  11       14.56       23.36      9.27 o
   1   4  11      246.77      232.81     11.62 o
   2   4  11        0.17       -5.46      3.64 o
   3   4  11      203.84      208.03     20.18 o
   4   4  11        3.19        9.10      7.88 o
   5   4  11        1.70       -6.93     13.40 o
   6   4  11       50.15       51.02     20.28 o
  -9   5  11        5.03        0.87     11.21 o
  -8   5  11       16.41       14.22     19.17 o
  -7   5  11       16.29       18.97      9.48 o
  -6   5  11       16.38        4.86      9.35 o
  -5   5  11       30.45       41.23     18.06 o
  -4   5  11      105.62      105.06     16.07 o
  -3   5  11       95.01       80.83      8.80 o
  -2   5  11        0.52        4.11      5.74 o
  -1   5  11      254.84      265.18      9.20 o
   0   5  11       25.03       34.84     14.00 o
   1   5  11      173.71      173.50      8.67 o
   2   5  11       15.94       24.84      5.33 o
   3   5  11       10.25       17.34     15.45 o
   4   5  11        8.43        2.60     10.46 o
   5   5  11        1.38        2.92      7.43 o
  -8   6  11        0.32       19.45     15.88 o
  -7   6  11      149.22      197.09     25.94 o
  -6   6  11        1.92        2.11     14.59 o
  -5   6  11       11.97        5.76     14.02 o
  -4   6  11       35.47       29.00      7.35 o
  -3   6  11        2.16       -7.97      6.07 o
  -2   6  11        8.20       23.96     21.89 o
  -1   6  11       26.06       23.24      5.17 o
   0   6  11      315.05      331.64     15.76 o
   1   6  11        2.30       17.98      8.37 o
   2   6  11      175.04      176.09     12.57 o
   3   6  11        2.23       11.40     10.70 o
   4   6  11      145.12      182.22     30.67 o
   5   6  11       30.01       50.15     14.21 o
  -8   7  11       31.58       61.59     14.51 o
  -7   7  11        0.05       -7.46     10.12 o
  -6   7  11      712.24      673.42     68.11 o
  -5   7  11        4.78        0.93     12.80 o
  -4   7  11       65.59       79.57     11.00 o
  -3   7  11      154.36      180.04     15.41 o
  -2   7  11       45.79       40.05      8.98 o
  -1   7  11       87.36       98.89      9.30 o
   0   7  11        4.83       12.04      7.49 o
   1   7  11      215.51      214.22     26.82 o
   2   7  11       13.04       11.34      8.71 o
   3   7  11       40.40       47.49     19.56 o
   4   7  11        3.32      -18.39     12.26 o
  -7   8  11       38.80       33.02     15.61 o
  -6   8  11      192.78      192.93     20.01 o
  -5   8  11      186.54      180.15     41.42 o
  -4   8  11      126.39      143.28     21.15 o
  -3   8  11        0.17       -7.97      8.02 o
  -2   8  11       18.06       18.61      7.15 o
  -1   8  11      134.33      113.53     18.16 o
   0   8  11       67.57       65.08      8.15 o
   1   8  11       32.21       18.20      8.20 o
   2   8  11      215.60      202.76     22.54 o
   3   8  11        0.62      -15.27     12.31 o
   4   8  11       31.84       16.12     14.94 o
  -6   9  11       14.49       14.64     12.26 o
  -5   9  11      142.78      104.20     16.96 o
  -4   9  11        8.53       22.40     12.06 o
  -3   9  11        8.10        8.31     11.18 o
  -2   9  11       23.97       18.22      9.81 o
  -1   9  11       18.65        9.77      8.65 o
   0   9  11        4.03        4.37     20.06 o
   1   9  11       45.22       42.53     11.12 o
   2   9  11       12.98      -11.38     12.69 o
   3   9  11       30.84       31.27     29.07 o
  -5  10  11       57.53       58.68     18.10 o
  -4  10  11        7.69        3.16     14.06 o
  -3  10  11       52.91       59.88     12.16 o
  -2  10  11       41.65       28.25     11.39 o
  -1  10  11        0.22        1.57      8.51 o
   0  10  11       16.13       13.29     17.34 o
   1  10  11        0.44       13.83     11.54 o
  -9   0  12       76.97       73.70     29.37 o
  -8   0  12        1.70        2.99     15.01 o
  -7   0  12       29.89       31.64     16.81 o
  -6   0  12        7.74       19.14     14.35 o
  -5   0  12      379.40      376.85     31.34 o
  -4   0  12        0.02       -7.77     10.76 o
  -3   0  12      373.32      374.07     17.02 o
  -2   0  12       14.74       14.95     11.36 o
  -1   0  12      174.90      206.30     14.07 o
   0   0  12     1023.57     1119.33     37.72 o
   1   0  12        1.03        0.00      5.98 o
   2   0  12       90.05       70.00      9.39 o
   3   0  12      234.71      211.96     17.12 o
   4   0  12      150.73      152.01     17.48 o
   5   0  12       23.81       37.68     14.41 o
   6   0  12      153.42      127.71     19.93 o
  -9   1  12        0.07       14.51     13.43 o
  -8   1  12       59.23       44.37     13.06 o
  -7   1  12      117.64       82.10     14.46 o
  -6   1  12      144.33      159.77     15.00 o
  -5   1  12       92.95       99.84     13.10 o
  -4   1  12      338.90      382.11     29.12 o
  -3   1  12      220.07      201.59     15.33 o
  -2   1  12      411.48      441.35     24.97 o
  -1   1  12      833.03      914.07     26.69 o
   0   1  12        0.78        3.00      4.67 o
   1   1  12      103.26      100.27      9.20 o
   2   1  12       44.40       36.27      6.40 o
   3   1  12       42.03       33.88      6.13 o
   4   1  12      478.14      489.90     17.69 o
   5   1  12      101.48      108.30     11.28 o
  -9   2  12      129.06       80.45     20.79 o
  -8   2  12        1.56        4.84     29.33 o
  -7   2  12      102.67       73.34     13.06 o
  -6   2  12       21.63       24.18     10.78 o
  -5   2  12       27.05       21.48     12.26 o
  -4   2  12        0.67        2.76      5.35 o
  -3   2  12      127.43      134.95      8.83 o
  -2   2  12       37.18       29.66      6.37 o
  -1   2  12      104.95      109.17      8.99 o
   0   2  12      216.14      217.06     11.68 o
   1   2  12        0.28       -4.89      7.18 o
   2   2  12       66.96       54.88      7.74 o
   3   2  12       18.26       22.22     10.44 o
   4   2  12        7.66       -5.39      8.97 o
   5   2  12        5.32        0.83     10.71 o
  -9   3  12       33.33       24.30     20.96 o
  -8   3  12       19.00       20.39     11.58 o
  -7   3  12        1.09        3.06     12.00 o
  -6   3  12       98.19      108.14     13.64 o
  -5   3  12       10.94       19.05      7.00 o
  -4   3  12       67.57       66.05      6.18 o
  -3   3  12        2.91        6.74      5.69 o
  -2   3  12      259.13      267.54     10.20 o
  -1   3  12       65.33       70.00     10.99 o
   0   3  12       73.83       84.02     20.94 o
   1   3  12      345.96      358.67     13.81 o
   2   3  12        3.57        4.06      6.91 o
   3   3  12        9.63       -0.57      8.46 o
   4   3  12       13.03       -1.24     12.20 o
   5   3  12        8.11       19.95     10.74 o
  -9   4  12        6.18       29.42     13.52 o
  -8   4  12       65.80       53.81     14.14 o
  -7   4  12      111.67       94.34     14.73 o
  -6   4  12        6.78       22.68     10.97 o
  -5   4  12       87.58       99.99     13.29 o
  -4   4  12      198.35      170.63     12.19 o
  -3   4  12      250.66      282.28     47.01 o
  -2   4  12       31.79       35.76      8.10 o
  -1   4  12      216.44      216.27     17.24 o
   0   4  12        4.47        0.64      7.20 o
   1   4  12        9.91       10.57      7.81 o
   2   4  12        4.69       -1.11      7.74 o
   3   4  12      120.45       94.38     15.23 o
   4   4  12       34.05       17.47     11.66 o
   5   4  12       40.08       37.45      9.27 o
  -8   5  12      143.88      124.77     17.41 o
  -7   5  12        0.14      -16.00     15.25 o
  -6   5  12       41.43       44.57     11.92 o
  -5   5  12       28.36       29.56     12.53 o
  -4   5  12       15.71       16.01     10.12 o
  -3   5  12        3.41       -7.38      7.99 o
  -2   5  12       74.85       66.69     19.35 o
  -1   5  12      151.46      125.99     16.49 o
   0   5  12       20.89       16.92      7.32 o
   1   5  12       94.96       96.41     13.22 o
   2   5  12      180.44      179.10     26.31 o
   3   5  12       44.29       33.56     12.85 o
   4   5  12       33.71       18.78     17.05 o
  -8   6  12        0.33        9.46     15.25 o
  -7   6  12        0.04       -4.43     11.81 o
  -6   6  12      142.88      148.97     18.56 o
  -5   6  12        1.15        2.81     16.75 o
  -4   6  12       28.47       26.99     12.46 o
  -3   6  12       51.43       40.74     10.96 o
  -2   6  12       12.58        9.72      5.05 o
  -1   6  12        0.03        9.05     10.41 o
   0   6  12      103.17      104.47     13.37 o
   1   6  12        2.11        5.99     12.26 o
   2   6  12        2.55       29.27     16.68 o
   3   6  12       64.45       94.62     28.45 o
   4   6  12        3.07       -5.45     12.65 o
  -7   7  12       26.41       19.85     22.46 o
  -6   7  12      126.57      126.75     20.29 o
  -5   7  12       41.17       29.30     11.26 o
  -4   7  12       17.68       14.46     13.25 o
  -3   7  12       16.45       16.42      8.85 o
  -2   7  12        0.11        3.94      5.15 o
  -1   7  12        4.50        3.08      6.06 o
   0   7  12       70.60       79.56     23.51 o
   1   7  12       13.08       24.77     14.98 o
   2   7  12        0.36      -10.57     11.61 o
   3   7  12        9.33        3.94     26.61 o
  -6   8  12      107.73       98.44     32.19 o
  -5   8  12      489.70      479.58     36.98 o
  -4   8  12        0.06        5.84      9.55 o
  -3   8  12        6.43        6.38      9.38 o
  -2   8  12      117.50      105.35     10.95 o
  -1   8  12      247.07      324.81     52.03 o
   0   8  12        0.37        0.82     13.43 o
   1   8  12       70.83       62.22     15.52 o
   2   8  12      121.46      113.59     27.50 o
  -5   9  12      244.07      241.64     24.99 o
  -4   9  12       63.88       55.93     22.70 o
  -3   9  12       99.96       95.96     32.79 o
  -2   9  12      131.86      133.62     17.91 o
  -1   9  12        0.05      -20.33     25.39 o
   0   9  12       84.54      113.44     42.39 o
   1   9  12       77.07       58.13     34.94 o
  -3  10  12       20.29       37.37     20.28 o
  -2  10  12        5.21        8.11     21.13 o
  -1  10  12       42.60       38.54     16.90 o
  -9   1  13        0.00      -15.86     12.66 o
  -8   1  13       91.48       67.66     27.01 o
  -7   1  13       23.46       48.28     31.94 o
  -6   1  13      143.73      151.99     23.61 o
  -5   1  13       10.68       -9.65     10.52 o
  -4   1  13        1.60        1.51     20.96 o
  -3   1  13       46.49       46.19     13.19 o
  -2   1  13        6.85        5.33      7.09 o
  -1   1  13       26.95       25.68      8.19 o
   0   1  13       71.85       59.17     10.02 o
   1   1  13       13.75       11.06      6.89 o
   2   1  13      114.83      118.26      9.22 o
   3   1  13      162.49      185.03     14.77 o
   4   1  13       24.84       16.11      9.48 o
   5   1  13      153.27      153.83     13.73 o
  -9   2  13       12.31       15.46     15.25 o
  -8   2  13        0.00       11.23     24.52 o
  -7   2  13      130.76      126.10     17.19 o
  -6   2  13        8.04       10.71     10.97 o
  -5   2  13       99.93       91.13     14.07 o
  -4   2  13      340.26      331.50     21.40 o
  -3   2  13      537.96      614.51     24.62 o
  -2   2  13        0.02       -2.82      5.84 o
  -1   2  13      376.12      391.31     17.73 o
   0   2  13       33.42       26.05      9.16 o
   1   2  13      448.81      486.05     21.96 o
   2   2  13        1.32       -1.03      6.80 o
   3   2  13        0.87       -5.22      8.74 o
   4   2  13      171.32      172.34     51.92 o
  -8   3  13       28.99       32.14     13.47 o
  -7   3  13       66.00       42.05     12.52 o
  -6   3  13      407.64      403.66     25.30 o
  -5   3  13       37.90       30.57     11.84 o
  -4   3  13      256.73      283.15     20.95 o
  -3   3  13      149.31      143.06     22.06 o
  -2   3  13        8.23       -1.56      8.40 o
  -1   3  13        9.23        0.14      6.70 o
   0   3  13       34.69       52.03      9.54 o
   1   3  13      204.40      229.21     12.85 o
   2   3  13      250.85      329.37     34.88 o
   3   3  13       94.47       94.15     13.15 o
   4   3  13       46.74       30.54     11.26 o
  -8   4  13       19.39      -18.90     40.01 o
  -7   4  13        0.72      -16.09     14.89 o
  -6   4  13        1.85       12.55     10.95 o
  -5   4  13       44.15       43.93     12.24 o
  -4   4  13      262.55      236.94     19.71 o
  -3   4  13       15.89       14.30     28.68 o
  -2   4  13       17.07        2.89      9.27 o
  -1   4  13        4.13        0.23     14.32 o
   0   4  13        3.53       11.83      7.95 o
   1   4  13      188.88      186.44     29.72 o
   2   4  13      298.92      303.85     19.45 o
   3   4  13        0.92        7.47      9.88 o
   4   4  13        1.86        1.29      5.48 o
  -8   5  13        0.00       -9.82     17.28 o
  -7   5  13        0.66       15.55     15.21 o
  -6   5  13       53.85       29.53     14.33 o
  -5   5  13        2.52        8.74     16.98 o
  -4   5  13       53.51       70.20     13.00 o
  -3   5  13        6.71       20.98     12.57 o
  -2   5  13        0.14      -16.50     12.83 o
  -1   5  13       56.44       41.81      9.75 o
   0   5  13        1.65       16.22      9.63 o
   1   5  13       82.02      109.76     31.83 o
   2   5  13      267.12      228.06     21.79 o
   3   5  13       13.01       19.21     17.94 o
   4   5  13       69.60       64.73     12.98 o
  -7   6  13       12.63       19.57     12.51 o
  -6   6  13       28.80       14.53     12.53 o
  -5   6  13       91.79       96.13     22.47 o
  -4   6  13       42.62       25.43     14.68 o
  -3   6  13      134.84      122.39     14.77 o
  -2   6  13       75.95       74.33     12.89 o
  -1   6  13      199.34      213.57     37.77 o
   0   6  13       58.32       46.54     13.37 o
   1   6  13       56.77       69.91     14.74 o
   2   6  13       10.18       -0.88     13.09 o
   3   6  13       89.49       70.60     16.74 o
  -6   7  13       47.27       82.84     26.56 o
  -5   7  13        2.91        9.83     12.52 o
  -4   7  13       83.54       64.02     23.57 o
  -3   7  13        0.78        3.84     11.90 o
  -2   7  13      262.00      216.80     31.89 o
  -1   7  13       94.00       96.04     13.92 o
   0   7  13      152.24      170.68     25.38 o
   1   7  13       18.61       24.42     13.18 o
   2   7  13       28.87       33.59     16.39 o
  -5   8  13       18.77       18.18     11.60 o
  -4   8  13        5.63        6.82     12.48 o
  -3   8  13        0.15       11.79     10.27 o
  -2   8  13       67.16       63.00     21.51 o
  -1   8  13      132.31      150.77     23.96 o
   0   8  13        0.08      -14.29     13.98 o
   1   8  13        8.24        0.93     15.09 o
  -3   9  13       11.46        8.41     14.74 o
  -2   9  13        1.80       -2.68     14.42 o
  -1   9  13       14.85       39.47     31.04 o
  -8   0  14      266.48      268.79     33.71 o
  -7   0  14       96.77      128.28     24.35 o
  -6   0  14        0.08      -22.07     23.20 o
  -5   0  14      166.54      225.65     28.67 o
  -4   0  14       13.16       10.11     16.63 o
  -3   0  14        3.84      -17.88     19.68 o
  -2   0  14        1.94        0.60     21.17 o
  -1   0  14      209.38      224.99     27.18 o
   0   0  14      114.55      141.94     14.54 o
   1   0  14      113.69      119.02     14.42 o
   2   0  14       21.74       11.90     10.77 o
   3   0  14      258.26      253.76     22.63 o
   4   0  14       23.83       13.82     12.56 o
  -8   1  14       11.31       27.09     16.03 o
  -7   1  14        1.80        7.10     12.29 o
  -6   1  14       65.39       75.38     20.40 o
  -5   1  14       41.76       35.73     12.22 o
  -4   1  14       16.88       23.86     31.43 o
  -3   1  14       41.72       55.28     13.85 o
  -2   1  14      719.82      824.77     78.85 o
  -1   1  14        1.79       -1.36      7.42 o
   0   1  14      330.89      375.31     44.78 o
   1   1  14        6.55        7.17      9.48 o
   2   1  14       26.26       23.26      8.78 o
   3   1  14       13.69       16.09      8.44 o
   4   1  14        6.37        3.86      9.84 o
  -8   2  14       33.83       40.10     17.88 o
  -7   2  14        1.47       10.53     12.73 o
  -6   2  14        0.01      -16.74     11.16 o
  -5   2  14       77.68       84.45     14.33 o
  -4   2  14      124.84      113.76     15.55 o
  -3   2  14      127.33      136.86     16.14 o
  -2   2  14        1.24       -4.30     13.16 o
  -1   2  14       79.46       86.23     14.18 o
   0   2  14       62.35       50.72      9.29 o
   1   2  14        8.68        5.39      8.74 o
   2   2  14       37.47       46.66     10.88 o
   3   2  14      123.66      110.34     12.32 o
  -8   3  14        0.00        0.42     12.67 o
  -7   3  14       73.19       64.02     15.07 o
  -6   3  14        0.02      -12.54     11.30 o
  -5   3  14       33.38       17.24     23.93 o
  -4   3  14       44.26       41.39     12.64 o
  -3   3  14       88.89       68.20     13.35 o
  -2   3  14       33.21       23.22      8.67 o
  -1   3  14        0.09       -1.38      8.56 o
   0   3  14       37.32       46.98      9.67 o
   1   3  14       64.16       71.42     10.02 o
   2   3  14        3.93        6.07      9.20 o
   3   3  14        2.79      -12.79     29.54 o
  -7   4  14       58.38       94.73     16.28 o
  -6   4  14       21.02       29.65     14.09 o
  -5   4  14        8.01       20.82     11.84 o
  -4   4  14        6.53       -8.66     12.42 o
  -3   4  14        0.70        9.20     11.16 o
  -2   4  14        2.12       16.52      8.60 o
  -1   4  14       55.75       53.96     20.94 o
   0   4  14       17.46       33.42     10.31 o
   1   4  14        0.50       -4.90     15.49 o
   2   4  14      135.88      130.16     15.93 o
   3   4  14       38.68       23.66     14.12 o
  -7   5  14       29.68       28.76     14.27 o
  -6   5  14       26.51       29.58     21.86 o
  -5   5  14        9.06       23.76     15.04 o
  -4   5  14      144.00      156.54     27.92 o
  -3   5  14       11.81        7.15     13.19 o
  -2   5  14       21.70       18.27     11.41 o
  -1   5  14        2.30       -4.49     10.57 o
   0   5  14       18.87       12.24     20.07 o
   1   5  14        5.88      -11.31     18.57 o
   2   5  14        5.83      -14.41     16.12 o
  -6   6  14       29.53       42.35     19.08 o
  -5   6  14       45.82       63.49     18.03 o
  -4   6  14       18.77       45.99     14.20 o
  -3   6  14       67.24       37.37     13.26 o
  -2   6  14        0.22        5.64      9.05 o
  -1   6  14        5.20       -5.40     16.75 o
   0   6  14        9.52        1.73     11.93 o
   1   6  14       37.37       36.79     25.24 o
   2   6  14       22.83        7.39     20.59 o
  -5   7  14       10.04      -15.89     19.24 o
  -4   7  14        0.38        2.08      5.67 o
  -3   7  14       60.31       46.71     13.66 o
  -2   7  14       23.43       10.36     10.54 o
  -1   7  14       10.34       20.49     19.44 o
   0   7  14        0.02        8.47     29.33 o
   1   7  14        3.44       -9.01     35.82 o
  -3   8  14        8.10       12.58     11.36 o
  -2   8  14        1.06       16.89     15.39 o
  -1   8  14       10.59      -29.80     20.71 o
  -7   1  15       81.59       61.28     22.40 o
  -6   1  15        8.47       28.23     14.19 o
  -5   1  15      211.14      251.12     22.41 o
  -4   1  15       36.27       37.43     14.11 o
  -3   1  15       14.41       16.87     11.75 o
  -2   1  15      121.06      124.13     17.52 o
  -1   1  15        0.12       -2.13      9.81 o
   0   1  15       30.99       18.31     12.50 o
   1   1  15        0.84        3.53     11.41 o
   2   1  15       17.79       30.69     16.72 o
  -7   2  15        3.70       -8.94     13.70 o
  -6   2  15      133.68      151.19     20.99 o
  -5   2  15        4.55        2.36     13.43 o
  -4   2  15      104.41       70.69     14.09 o
  -3   2  15       24.17       33.14     14.75 o
  -2   2  15        0.32       -4.63     10.77 o
  -1   2  15       18.71       11.13      9.01 o
   0   2  15       36.79       39.68     18.66 o
   1   2  15       53.51       39.26     10.66 o
   2   2  15       41.39       38.16     13.21 o
  -7   3  15       27.60       31.08     15.90 o
  -6   3  15        2.63       -8.05     12.67 o
  -5   3  15       14.97        7.56     12.62 o
  -4   3  15      143.97      127.54     19.51 o
  -3   3  15       17.68       27.58     13.83 o
  -2   3  15      104.75      100.96     16.21 o
  -1   3  15       87.64       62.04     10.87 o
   0   3  15       11.71       14.34      8.84 o
   1   3  15        1.73       20.27     13.22 o
   2   3  15       50.27       47.85     12.89 o
  -6   4  15        0.01      -22.78     15.19 o
  -5   4  15        0.50       -0.61     16.12 o
  -4   4  15        7.71       21.74     13.37 o
  -3   4  15       30.71       51.04     18.18 o
  -2   4  15        5.44        5.18     15.25 o
  -1   4  15       68.40       52.55     14.97 o
   0   4  15        2.70       -1.31     17.91 o
   1   4  15        9.94       19.93     10.92 o
  -5   5  15        1.48       16.10     13.51 o
  -4   5  15       27.17       15.48     27.90 o
  -3   5  15      117.98       68.95     16.28 o
  -2   5  15        2.97        2.98      5.95 o
  -1   5  15      122.18       99.02     26.72 o
   0   5  15        1.65       -6.54     22.96 o
   1   5  15        2.57       -0.50     10.83 o
  -4   6  15       11.77       -4.18     27.51 o
  -3   6  15       58.21       52.47     12.49 o
  -2   6  15      160.74      158.91     55.51 o
  -1   6  15       19.86       10.77     14.76 o
   0   6  15      130.85      167.22     25.73 o
  -6   0  16       34.97       37.08     22.61 o
  -5   0  16      333.19      298.52     36.36 o
  -4   0  16      586.17      805.55     63.93 o
  -3   0  16        6.03       48.56     20.81 o
  -2   0  16      261.45      273.64     34.01 o
  -1   0  16       35.69       31.64     19.80 o
   0   0  16      168.79      119.58     25.68 o
   1   0  16       16.64       31.64     19.80 o
  -6   1  16      105.31       58.31     17.79 o
  -5   1  16       11.06        2.22     14.80 o
  -4   1  16       44.93       21.83     14.36 o
  -3   1  16       57.00       45.51     15.45 o
  -2   1  16        5.61        2.52     14.97 o
  -1   1  16       70.49       30.79     16.21 o
   0   1  16       17.72       17.40     10.11 o
   1   1  16       44.12       43.00     13.73 o
  -6   2  16       13.87        6.32     14.17 o
  -5   2  16      222.85      185.46     21.36 o
  -4   2  16        1.83       -6.17     16.42 o
  -3   2  16        4.46       -3.87     15.59 o
  -2   2  16       12.58       20.42     22.73 o
  -1   2  16        0.02       -2.30     12.02 o
   0   2  16        0.85       -6.32      9.24 o
   1   2  16        0.92       -9.54     11.69 o
  -5   3  16       33.87       23.45     15.93 o
  -4   3  16        9.25       17.83     18.84 o
  -3   3  16       22.20       18.45     14.00 o
  -2   3  16        5.90       -5.83     11.64 o
  -1   3  16        0.19       14.19     15.50 o
   0   3  16        9.57        0.85     19.95 o
  -4   4  16        0.01        4.17     16.43 o
  -3   4  16       51.87       67.67     16.05 o
  -2   4  16       61.15       53.01     16.46 o
  -1   4  16      207.16      228.60     37.71 o
  -3   1  17       79.97       58.72     16.46 o
  -2   1  17       74.77       88.22     23.46 o
 
